# Supplementary material for: Crystal structure of tert-butyl­diphenyl­phosphine oxide
Source: Acta Crystallogr E Crystallogr Commun. 2015 May 13;71(Pt 6):o400. doi: 10.1107/S2056989015008919 (PMC4459331; doi:10.1107/S2056989015008919)
Supplement: Supplementary file 1 [file e-71-0o400-sup1.cif]

##############################################################################
#                                                                            #
# This CIF contains the data in a paper accepted for publication in          #
# Acta Crystallographica Section E. It conforms to the requirements of       #
# Notes for Authors for Acta Crystallographica Section E, and has been       #
# peer reviewed under the auspices of the IUCr Commission on Journals.       #
#                                                                            #
# Full details of the Crystallographic Information File format               #
# are given in the paper "The Crystallographic Information File (CIF):       #
# a New Standard Archive File for Crystallography" by S. R. Hall, F. H.      #
# Allen and I. D. Brown [Acta Cryst. (1991), A47, 655-685].                  #
#                                                                            #
# The current version of the core CIF dictionary is obtainable from          #
# ftp://ftp.iucr.org/pub/cif_core.dic.                                       #
#                                                                            #
# Software is freely available for graphical display of the structure(s)     #
# in this CIF. For information consult the CIF software page                 #
# http://www.iucr.org/resources/cif/software.                                #
#                                                                            #
# This file may be used for bona fide research purposes within the           #
# scientific community so long as proper attribution is given to the journal # 
# article from which it was obtained.                                        #
#                                                                            #
##############################################################################
data_I
_database_code_depnum_ccdc_archive 'CCDC 1063801'
_audit_creation_method
;
Olex2 1.2
(compiled 2015.01.26 svn.r3150 for OlexSys, GUI svn.r4998)
;
_chemical_name_systematic
;
<i>tert</i>-Butyldiphenylphosphine oxide
;
_chemical_name_common
;
<i>tert</i>-butyldiphenylphosphine oxide
;
_chemical_formula_moiety     'C16 H19 O P'
_chemical_formula_sum     'C16 H19 O P'
_chemical_formula_iupac     'C16 H19 O P'
_chemical_formula_weight     258.28
_chemical_melting_point     ?
_space_group_crystal_system     monoclinic
_space_group_name_H-M_alt     'P 21'
_space_group_name_Hall     'P 2yb'
loop_
    _space_group_symop_id
    _space_group_symop_operation_xyz
    1 'x, y, z'
    2 '-x, y+1/2, -z'
_cell_length_a     6.3432(6)
_cell_length_b     9.5219(9)
_cell_length_c     12.4556(15)
_cell_angle_alpha     90.00
_cell_angle_beta     101.665(10)
_cell_angle_gamma     90.00
_cell_volume     736.78(13)
_cell_formula_units_Z     2
_cell_measurement_reflns_used     2279
_cell_measurement_theta_min     3.2450
_cell_measurement_theta_max     23.0620
_cell_measurement_temperature     293(2)
_exptl_crystal_description     plate
_exptl_crystal_colour     colourless
_exptl_crystal_size_max     0.4
_exptl_crystal_size_mid     0.15
_exptl_crystal_size_min     0.04
_exptl_crystal_density_diffrn     1.164
_exptl_crystal_density_meas     ?
_exptl_crystal_density_method     'not measured'
_exptl_crystal_F_000     276
_exptl_absorpt_coefficient_mu     0.173
_exptl_absorpt_correction_type     multi-scan
_exptl_absorpt_process_details
;
(<i>CrysAlis PRO</i>; Agilent, 2014)
;
_exptl_absorpt_correction_T_min     0.84190
_exptl_absorpt_correction_T_max     1.00000
_exptl_special_details     ?
_diffrn_ambient_temperature     293(2)
_diffrn_radiation_type     MoK\a
_diffrn_radiation_wavelength     0.71073
_diffrn_radiation_monochromator     graphite
_diffrn_measurement_device_type     'Agilent Xcalibur, Eos'
_diffrn_measurement_method     '\w scans'
_diffrn_detector_area_resol_mean     16.0514
_diffrn_reflns_number     11029
_diffrn_reflns_av_R_equivalents     0.0485
_diffrn_reflns_theta_min     2.71
_diffrn_reflns_theta_max     25.35
_diffrn_reflns_theta_full     25.35
_diffrn_measured_fraction_theta_max     0.999
_diffrn_measured_fraction_theta_full     0.999
_diffrn_reflns_limit_h_min     -7
_diffrn_reflns_limit_h_max     7
_diffrn_reflns_limit_k_min     -11
_diffrn_reflns_limit_k_max     11
_diffrn_reflns_limit_l_min     -14
_diffrn_reflns_limit_l_max     14
_diffrn_standards_number     ?
_diffrn_standards_interval_count     ?
_diffrn_standards_interval_time     ?
_diffrn_standards_decay_%     ?
_refine_special_details
;
Refinement of <i>F</i>^2^ against ALL reflections. The weighted <i>R</i>-factor
<i>wR</i> and goodness of fit <i>S</i> are based on <i>F</i>^2^, conventional
<i>R</i>-factors <i>R</i> are based on <i>F</i>, with <i>F</i> set to zero for
negative <i>F</i>^2^. The threshold expression of <i>F</i>^2^ >
2\s(<i>F</i>^2^) is used only for calculating <i>R</i>-factors(gt) <i>etc</i>.
and is not relevant to the choice of reflections for refinement.
<i>R</i>-factors based on <i>F</i>^2^ are statistically about twice as large
as those based on <i>F</i>, and <i>R</i>- factors based on ALL data will be
even larger.
;
_reflns_number_total     2713
_reflns_number_gt     2203
_reflns_threshold_expression     I>2\s(I)
_refine_ls_structure_factor_coef     Fsqd
_refine_ls_matrix_type     full
_refine_ls_R_factor_all     0.0648
_refine_ls_R_factor_gt     0.0443
_refine_ls_wR_factor_gt     0.0789
_refine_ls_wR_factor_ref     0.0859
_refine_ls_goodness_of_fit_ref     1.050
_refine_ls_restrained_S_all     1.050
_refine_ls_number_reflns     2713
_refine_ls_number_parameters     166
_refine_ls_number_restraints     1
_refine_ls_hydrogen_treatment     constr
_refine_ls_weighting_scheme     calc
_refine_ls_weighting_details
         'calc w=1/[\s^2^(Fo^2^)+(0.0343P)^2^+0.0459P] where P=(Fo^2^+2Fc^2^)/3'
_atom_sites_solution_hydrogens     geom
_atom_sites_solution_primary     heavy
_atom_sites_solution_secondary     difmap
_refine_ls_shift/su_max     0.000
_refine_ls_shift/su_mean     0.000
_refine_diff_density_max     0.182
_refine_diff_density_min     -0.236
_refine_ls_extinction_method     none
_refine_ls_extinction_coef     ?
_refine_ls_abs_structure_details
;
Flack (1983)
;
_refine_ls_abs_structure_Flack     0.19(10)
loop_
    _atom_type_symbol
    _atom_type_description
    _atom_type_scat_dispersion_real
    _atom_type_scat_dispersion_imag
    _atom_type_scat_source
    'C' 'C' 0.0033 0.0016
                         'International Tables Vol C Tables 4.2.6.8 and 6.1.1.4'
    'H' 'H' 0.0000 0.0000
                         'International Tables Vol C Tables 4.2.6.8 and 6.1.1.4'
    'P' 'P' 0.1023 0.0942
                         'International Tables Vol C Tables 4.2.6.8 and 6.1.1.4'
    'O' 'O' 0.0106 0.0060
                         'International Tables Vol C Tables 4.2.6.8 and 6.1.1.4'
_computing_data_collection
;
<i>CrysAlis PRO</i> (Agilent, 2014)
;
_computing_cell_refinement
;
<i>CrysAlis PRO</i> (Agilent, 2014)
;
_computing_data_reduction
;
<i>CrysAlis PRO</i> (Agilent, 2014))
;
_computing_structure_solution
;
<i>SHELXS97</i> (Sheldrick, 2008)
;
_computing_structure_refinement
;
<i>SHELXL97</i> (Sheldrick, 2008)
;
_computing_molecular_graphics
;
OLEX2 (Dolomanov <i>et al.</i>,  2009)
;
_computing_publication_material
;
<i>OLEX2</i> (Dolomanov <i>et al.</i>,  2009) and <i>publCIF</i> (Westrip, 2010)
;
loop_
    _atom_site_type_symbol
    _atom_site_label
    _atom_site_fract_x
    _atom_site_fract_y
    _atom_site_fract_z
    _atom_site_U_iso_or_equiv
    _atom_site_adp_type
    _atom_site_calc_flag
    _atom_site_occupancy
    _atom_site_disorder_assembly
    _atom_site_disorder_group
    P P1 0.87488(9) 0.74951(7) 0.71978(5) 0.03371(18) Uani d 1 . .
    O O1 1.1119(2) 0.7455(2) 0.72615(15) 0.0475(5) Uani d 1 . .
    C C2 0.5797(4) 0.5351(3) 0.7611(2) 0.0437(7) Uani d 1 . .
    H H2 0.4792 0.6045 0.7664 0.052 Uiso calc 1 . .
    C C1 0.7771(4) 0.5727(3) 0.7363(2) 0.0349(7) Uani d 1 . .
    C C14 0.7903(5) 0.7211(4) 0.4984(2) 0.0631(10) Uani d 1 . .
    H H14A 0.9440 0.7152 0.5077 0.095 Uiso calc 1 . .
    H H14B 0.7310 0.7586 0.4271 0.095 Uiso calc 1 . .
    H H14C 0.7323 0.6291 0.5050 0.095 Uiso calc 1 . .
    C C6 0.9206(5) 0.4655(3) 0.7265(2) 0.0485(8) Uani d 1 . .
    H H6 1.0527 0.4876 0.7093 0.058 Uiso calc 1 . .
    C C4 0.6771(5) 0.2920(3) 0.7685(3) 0.0565(9) Uani d 1 . .
    H H4 0.6443 0.1988 0.7802 0.068 Uiso calc 1 . .
    C C3 0.5318(5) 0.3973(3) 0.7776(2) 0.0499(8) Uani d 1 . .
    H H3 0.4003 0.3745 0.7951 0.060 Uiso calc 1 . .
    C C7 0.8146(4) 0.8617(3) 0.8285(2) 0.0375(7) Uani d 1 . .
    C C8 0.6180(4) 0.8754(3) 0.8609(3) 0.0513(8) Uani d 1 . .
    H H8 0.4985 0.8257 0.8246 0.062 Uiso calc 1 . .
    C C10 0.7712(5) 1.0408(4) 1.0008(2) 0.0609(9) Uani d 1 . .
    H H10 0.7562 1.0998 1.0583 0.073 Uiso calc 1 . .
    C C9 0.6004(5) 0.9632(4) 0.9473(3) 0.0615(10) Uani d 1 . .
    H H9 0.4692 0.9697 0.9694 0.074 Uiso calc 1 . .
    C C12 0.9867(4) 0.9407(3) 0.8838(3) 0.0543(9) Uani d 1 . .
    H H12 1.1197 0.9334 0.8637 0.065 Uiso calc 1 . .
    C C11 0.9640(5) 1.0303(4) 0.9686(3) 0.0671(10) Uani d 1 . .
    H H11 1.0807 1.0836 1.0036 0.081 Uiso calc 1 . .
    C C5 0.8706(5) 0.3264(3) 0.7418(3) 0.0590(9) Uani d 1 . .
    H H5 0.9682 0.2560 0.7341 0.071 Uiso calc 1 . .
    C C13 0.7324(4) 0.8175(3) 0.5864(2) 0.0361(6) Uani d 1 . .
    C C16 0.8231(5) 0.9656(3) 0.5733(3) 0.0646(10) Uani d 1 . .
    H H16A 0.7806 1.0281 0.6255 0.097 Uiso calc 1 . .
    H H16B 0.7678 0.9994 0.5004 0.097 Uiso calc 1 . .
    H H16C 0.9774 0.9613 0.5858 0.097 Uiso calc 1 . .
    C C15 0.4891(4) 0.8239(4) 0.5752(3) 0.0577(9) Uani d 1 . .
    H H15A 0.4356 0.7323 0.5876 0.087 Uiso calc 1 . .
    H H15B 0.4240 0.8552 0.5028 0.087 Uiso calc 1 . .
    H H15C 0.4543 0.8885 0.6283 0.087 Uiso calc 1 . .
loop_
    _atom_site_aniso_label
    _atom_site_aniso_U_11
    _atom_site_aniso_U_22
    _atom_site_aniso_U_33
    _atom_site_aniso_U_12
    _atom_site_aniso_U_13
    _atom_site_aniso_U_23
    P1 0.0276(3) 0.0354(4) 0.0388(4) -0.0001(4) 0.0084(3) 0.0003(4)
    O1 0.0296(8) 0.0516(11) 0.0634(12) 0.0015(12) 0.0142(8) -0.0006(14)
    C2 0.0414(16) 0.0407(17) 0.0509(19) 0.0010(14) 0.0138(13) 0.0036(15)
    C1 0.0355(15) 0.0370(17) 0.0306(16) 0.0023(12) 0.0031(12) 0.0032(12)
    C14 0.081(2) 0.068(3) 0.0415(18) 0.0185(19) 0.0145(16) -0.0007(17)
    C6 0.0436(17) 0.0429(19) 0.060(2) 0.0050(13) 0.0127(16) 0.0019(15)
    C4 0.070(2) 0.036(2) 0.059(2) -0.0047(15) 0.0044(17) 0.0081(14)
    C3 0.0496(18) 0.047(2) 0.054(2) -0.0094(15) 0.0141(15) 0.0064(15)
    C7 0.0312(14) 0.0432(17) 0.0368(17) -0.0002(13) 0.0036(12) -0.0016(13)
    C8 0.0411(17) 0.067(2) 0.0468(19) -0.0115(15) 0.0110(14) -0.0145(16)
    C10 0.063(2) 0.078(2) 0.0397(19) 0.005(2) 0.0079(16) -0.0177(19)
    C9 0.050(2) 0.086(3) 0.052(2) -0.0016(18) 0.0181(17) -0.0197(19)
    C12 0.0380(17) 0.071(2) 0.052(2) -0.0032(16) 0.0048(15) -0.0153(18)
    C11 0.055(2) 0.081(3) 0.061(2) -0.010(2) 0.0004(18) -0.028(2)
    C5 0.060(2) 0.0360(19) 0.081(3) 0.0131(16) 0.0143(18) -0.0008(17)
    C13 0.0351(14) 0.0347(16) 0.0405(17) 0.0010(12) 0.0128(12) 0.0037(13)
    C16 0.078(2) 0.041(2) 0.073(3) -0.0094(17) 0.0122(19) 0.0163(17)
    C15 0.0439(16) 0.075(2) 0.051(2) 0.0054(16) 0.0026(15) 0.0143(18)
_geom_special_details
;
All e.s.d.'s (except the e.s.d. in the dihedral angle between two l.s. planes)
are estimated using the full covariance matrix. The cell e.s.d.'s are taken
into account individually in the estimation of e.s.d.'s in distances, angles
and torsion angles; correlations between e.s.d.'s in cell parameters are only
used when they are defined by crystal symmetry. An approximate (isotropic)
treatment of cell e.s.d.'s is used for estimating e.s.d.'s involving l.s.
planes.
;
loop_
    _geom_bond_atom_site_label_1
    _geom_bond_atom_site_label_2
    _geom_bond_site_symmetry_2
    _geom_bond_distance
    _geom_bond_publ_flag
    P1 O1 . 1.4897(14) y
    P1 C1 . 1.821(3) y
    P1 C7 . 1.825(3) y
    P1 C13 . 1.841(3) y
    C2 H2 . 0.9300 ?
    C2 C1 . 1.395(3) ?
    C2 C3 . 1.372(4) ?
    C1 C6 . 1.390(3) ?
    C14 H14A . 0.9600 ?
    C14 H14B . 0.9600 ?
    C14 H14C . 0.9600 ?
    C14 C13 . 1.530(4) ?
    C6 H6 . 0.9300 ?
    C6 C5 . 1.384(4) ?
    C4 H4 . 0.9300 ?
    C4 C3 . 1.382(4) ?
    C4 C5 . 1.374(4) ?
    C3 H3 . 0.9300 ?
    C7 C8 . 1.393(3) ?
    C7 C12 . 1.388(3) ?
    C8 H8 . 0.9300 ?
    C8 C9 . 1.385(4) ?
    C10 H10 . 0.9300 ?
    C10 C9 . 1.368(4) ?
    C10 C11 . 1.366(4) ?
    C9 H9 . 0.9300 ?
    C12 H12 . 0.9300 ?
    C12 C11 . 1.388(4) ?
    C11 H11 . 0.9300 ?
    C5 H5 . 0.9300 ?
    C13 C16 . 1.544(4) ?
    C13 C15 . 1.523(3) ?
    C16 H16A . 0.9600 ?
    C16 H16B . 0.9600 ?
    C16 H16C . 0.9600 ?
    C15 H15A . 0.9600 ?
    C15 H15B . 0.9600 ?
    C15 H15C . 0.9600 ?
loop_
    _geom_angle_atom_site_label_1
    _geom_angle_atom_site_label_2
    _geom_angle_atom_site_label_3
    _geom_angle_site_symmetry_1
    _geom_angle_site_symmetry_3
    _geom_angle
    _geom_angle_publ_flag
    O1 P1 C1 . . 109.48(12) ?
    O1 P1 C7 . . 109.63(12) ?
    O1 P1 C13 . . 111.29(10) ?
    C1 P1 C7 . . 109.29(12) ?
    C1 P1 C13 . . 108.10(12) ?
    C7 P1 C13 . . 109.02(12) ?
    C1 C2 H2 . . 119.5 ?
    C3 C2 H2 . . 119.5 ?
    C3 C2 C1 . . 120.9(3) ?
    C2 C1 P1 . . 127.1(2) ?
    C6 C1 P1 . . 115.15(19) ?
    C6 C1 C2 . . 117.7(3) ?
    H14A C14 H14B . . 109.5 ?
    H14A C14 H14C . . 109.5 ?
    H14B C14 H14C . . 109.5 ?
    C13 C14 H14A . . 109.5 ?
    C13 C14 H14B . . 109.5 ?
    C13 C14 H14C . . 109.5 ?
    C1 C6 H6 . . 119.4 ?
    C5 C6 C1 . . 121.2(3) ?
    C5 C6 H6 . . 119.4 ?
    C3 C4 H4 . . 120.3 ?
    C5 C4 H4 . . 120.3 ?
    C5 C4 C3 . . 119.3(3) ?
    C2 C3 C4 . . 120.7(3) ?
    C2 C3 H3 . . 119.7 ?
    C4 C3 H3 . . 119.7 ?
    C8 C7 P1 . . 127.2(2) ?
    C12 C7 P1 . . 115.06(19) ?
    C12 C7 C8 . . 117.8(3) ?
    C7 C8 H8 . . 120.0 ?
    C9 C8 C7 . . 120.0(3) ?
    C9 C8 H8 . . 120.0 ?
    C9 C10 H10 . . 120.5 ?
    C11 C10 H10 . . 120.5 ?
    C11 C10 C9 . . 119.0(3) ?
    C8 C9 H9 . . 119.2 ?
    C10 C9 C8 . . 121.6(3) ?
    C10 C9 H9 . . 119.2 ?
    C7 C12 H12 . . 119.4 ?
    C11 C12 C7 . . 121.2(3) ?
    C11 C12 H12 . . 119.4 ?
    C10 C11 C12 . . 120.4(3) ?
    C10 C11 H11 . . 119.8 ?
    C12 C11 H11 . . 119.8 ?
    C6 C5 H5 . . 119.9 ?
    C4 C5 C6 . . 120.1(3) ?
    C4 C5 H5 . . 119.9 ?
    C14 C13 P1 . . 106.90(19) ?
    C14 C13 C16 . . 108.9(2) ?
    C16 C13 P1 . . 106.9(2) ?
    C15 C13 P1 . . 113.58(18) ?
    C15 C13 C14 . . 110.2(2) ?
    C15 C13 C16 . . 110.2(2) ?
    C13 C16 H16A . . 109.5 ?
    C13 C16 H16B . . 109.5 ?
    C13 C16 H16C . . 109.5 ?
    H16A C16 H16B . . 109.5 ?
    H16A C16 H16C . . 109.5 ?
    H16B C16 H16C . . 109.5 ?
    C13 C15 H15A . . 109.5 ?
    C13 C15 H15B . . 109.5 ?
    C13 C15 H15C . . 109.5 ?
    H15A C15 H15B . . 109.5 ?
    H15A C15 H15C . . 109.5 ?
    H15B C15 H15C . . 109.5 ?
loop_
    _geom_torsion_atom_site_label_1
    _geom_torsion_atom_site_label_2
    _geom_torsion_atom_site_label_3
    _geom_torsion_atom_site_label_4
    _geom_torsion_site_symmetry_1
    _geom_torsion_site_symmetry_2
    _geom_torsion_site_symmetry_3
    _geom_torsion_site_symmetry_4
    _geom_torsion
    _geom_torsion_publ_flag
    P1 C1 C6 C5 . . . . 177.2(3) ?
    P1 C7 C8 C9 . . . . 178.4(3) ?
    P1 C7 C12 C11 . . . . -179.9(3) ?
    O1 P1 C1 C2 . . . . 163.7(2) ?
    O1 P1 C1 C6 . . . . -14.0(2) ?
    O1 P1 C7 C8 . . . . -169.2(3) ?
    O1 P1 C7 C12 . . . . 10.6(3) ?
    O1 P1 C13 C14 . . . . 58.3(2) ?
    O1 P1 C13 C16 . . . . -58.2(2) ?
    O1 P1 C13 C15 . . . . -180.0(2) ?
    C2 C1 C6 C5 . . . . -0.6(4) ?
    C1 P1 C7 C8 . . . . -49.2(3) ?
    C1 P1 C7 C12 . . . . 130.6(2) ?
    C1 P1 C13 C14 . . . . -62.0(2) ?
    C1 P1 C13 C16 . . . . -178.44(19) ?
    C1 P1 C13 C15 . . . . 59.8(2) ?
    C1 C2 C3 C4 . . . . -1.0(4) ?
    C1 C6 C5 C4 . . . . -0.7(5) ?
    C3 C2 C1 P1 . . . . -176.1(2) ?
    C3 C2 C1 C6 . . . . 1.5(4) ?
    C3 C4 C5 C6 . . . . 1.3(5) ?
    C7 P1 C1 C2 . . . . 43.6(3) ?
    C7 P1 C1 C6 . . . . -134.0(2) ?
    C7 P1 C13 C14 . . . . 179.33(18) ?
    C7 P1 C13 C16 . . . . 62.9(2) ?
    C7 P1 C13 C15 . . . . -58.9(2) ?
    C7 C8 C9 C10 . . . . 1.7(5) ?
    C7 C12 C11 C10 . . . . 1.2(5) ?
    C8 C7 C12 C11 . . . . 0.0(5) ?
    C9 C10 C11 C12 . . . . -1.0(5) ?
    C12 C7 C8 C9 . . . . -1.4(4) ?
    C11 C10 C9 C8 . . . . -0.5(5) ?
    C5 C4 C3 C2 . . . . -0.4(5) ?
    C13 P1 C1 C2 . . . . -75.0(2) ?
    C13 P1 C1 C6 . . . . 107.4(2) ?
    C13 P1 C7 C8 . . . . 68.7(3) ?
    C13 P1 C7 C12 . . . . -111.4(2) ?
_iucr_refine_instructions_details
;
TITL Zeri1_311 in P21 #4
REM reset to P21 #4
CELL 0.71073 6.34321 9.521918 12.455621 90 101.6647 90
ZERR 2 0.00059 0.000939 0.001535 0 0.0103 0
LATT -1
SYMM -X,0.5+Y,-Z
SFAC C H P O
UNIT 32 38 2 2
L.S. 4
PLAN  20
BOND
MORE -1
BOND $H
CONF
fmap 2
acta 52
WGHT 0.0343 0.0459
FVAR 6.79396
REM <olex2.extras>
REM <HklSrc "%.\\Zeri1_311.hkl">
REM </olex2.extras>
P1    3     0.87488  0.74951  0.71978  11.00000  0.02764  0.03541  0.03880 =
 0.00028  0.00838 -0.00008
O1    4     1.11186  0.74549  0.72615  11.00000  0.02955  0.05160  0.06337 =
 -0.00060  0.01418  0.00149
C2    1     0.57969  0.53514  0.76105  11.00000  0.04141  0.04068  0.05089 =
 0.00357  0.01382  0.00100
AFIX 43
H2    2     0.47915  0.60453  0.76643  11.00000 -1.20000
AFIX 0
C1    1     0.77705  0.57266  0.73629  11.00000  0.03551  0.03699  0.03063 =
 0.00317  0.00310  0.00231
C14   1     0.79032  0.72111  0.49835  11.00000  0.08098  0.06775  0.04149 =
 -0.00075  0.01453  0.01849
AFIX 137
H14a  2     0.94404  0.71516  0.50773  11.00000 -1.50000
H14b  2     0.73095  0.75858  0.42710  11.00000 -1.50000
H14c  2     0.73230  0.62914  0.50501  11.00000 -1.50000
AFIX 0
C6    1     0.92065  0.46548  0.72648  11.00000  0.04362  0.04289  0.05998 =
 0.00194  0.01267  0.00498
AFIX 43
H6    2     1.05274  0.48761  0.70928  11.00000 -1.20000
AFIX 0
C4    1     0.67714  0.29200  0.76847  11.00000  0.07029  0.03633  0.05921 =
 0.00814  0.00436 -0.00472
AFIX 43
H4    2     0.64430  0.19879  0.78024  11.00000 -1.20000
AFIX 0
C3    1     0.53183  0.39729  0.77758  11.00000  0.04961  0.04717  0.05448 =
 0.00638  0.01413 -0.00941
AFIX 43
H3    2     0.40027  0.37447  0.79510  11.00000 -1.20000
AFIX 0
C7    1     0.81464  0.86169  0.82852  11.00000  0.03122  0.04319  0.03677 =
 -0.00157  0.00357 -0.00022
C8    1     0.61796  0.87543  0.86092  11.00000  0.04112  0.06695  0.04680 =
 -0.01446  0.01097 -0.01155
AFIX 43
H8    2     0.49852  0.82566  0.82456  11.00000 -1.20000
AFIX 0
C10   1     0.77116  1.04078  1.00082  11.00000  0.06344  0.07838  0.03971 =
 -0.01770  0.00785  0.00493
AFIX 43
H10   2     0.75621  1.09975  1.05833  11.00000 -1.20000
AFIX 0
C9    1     0.60036  0.96325  0.94729  11.00000  0.05002  0.08567  0.05221 =
 -0.01972  0.01813 -0.00158
AFIX 43
H9    2     0.46920  0.96967  0.96944  11.00000 -1.20000
AFIX 0
C12   1     0.98675  0.94067  0.88382  11.00000  0.03795  0.07070  0.05243 =
 -0.01529  0.00483 -0.00324
AFIX 43
H12   2     1.11974  0.93335  0.86369  11.00000 -1.20000
AFIX 0
C11   1     0.96398  1.03034  0.96857  11.00000  0.05502  0.08060  0.06086 =
 -0.02814  0.00035 -0.00987
AFIX 43
H11   2     1.08066  1.08361  1.00361  11.00000 -1.20000
AFIX 0
C5    1     0.87064  0.32637  0.74183  11.00000  0.06014  0.03595  0.08095 =
 -0.00081  0.01434  0.01310
AFIX 43
H5    2     0.96821  0.25604  0.73411  11.00000 -1.20000
AFIX 0
C13   1     0.73239  0.81747  0.58637  11.00000  0.03509  0.03471  0.04055 =
 0.00369  0.01283  0.00105
C16   1     0.82314  0.96561  0.57330  11.00000  0.07782  0.04142  0.07317 =
 0.01634  0.01218 -0.00943
AFIX 137
H16a  2     0.78062  1.02815  0.62553  11.00000 -1.50000
H16b  2     0.76783  0.99944  0.50044  11.00000 -1.50000
H16c  2     0.97739  0.96131  0.58580  11.00000 -1.50000
AFIX 0
C15   1     0.48909  0.82395  0.57523  11.00000  0.04393  0.07519  0.05110 =
 0.01426  0.00264  0.00537
AFIX 137
H15a  2     0.43557  0.73230  0.58759  11.00000 -1.50000
H15b  2     0.42404  0.85516  0.50282  11.00000 -1.50000
H15c  2     0.45426  0.88847  0.62827  11.00000 -1.50000
AFIX 0
HKLF 4
END
;
data_New_Global_Publ_Block
_journal_date_recd_electronic     2015-04-18
_journal_date_accepted     2015-05-07
_journal_name_full     'Acta Crystallographica, Section E'
_journal_year     2015
_journal_volume     71
_journal_issue      6
_journal_page_first     o400
_journal_page_last     o400
_journal_paper_category     HO
_journal_paper_doi     10.1107/S2056989015008919
_journal_coeditor_code     HG5439
_publ_contact_author_name
;
Zerihun Assefa
;
_publ_contact_author_address
;
 1601 E Market St.,
 Department of Chemistry,
 North Carolina A & T State University
 Greensboro NC 27411, USA
;
_publ_contact_author_email     'zassefa@ncat.edu'
_publ_contact_author_fax
;
1 336-334-7124
;
_publ_contact_author_phone
;
1 336-285-2255
;
_publ_section_title
;
Crystal structure of <i>tert</i>-butyldiphenylphosphine oxide
;
_publ_section_title_footnote     .
loop_
    _publ_author_name
    _publ_author_footnote
    _publ_author_address
    'Agbeworvi, George' ' '
;
1601 E Market St., Department of Chemistry,
North Carolina A & T State University
Greensboro, NC 27411, USA
;
    'Assefa, Zerihun' ' '
;
1601 E Market St., Department of Chemistry,
North Carolina A & T State University
Greensboro, NC 27411, USA
;
    'Sykora, Richard E.' ' '
;
University of South Alabama,
Department of Chemistry
Mobile, AL 36688-0002, USA
;
    'Taylor, Jared D.' ' '
;
University of South Alabama,
Department of Chemistry
Mobile, AL 36688-0002, USA
;
_publ_section_synopsis     .
