# Supplementary material for: Crystal structure of tert-butyl­diphenyl­phosphine oxide
Source: Acta Crystallogr E Crystallogr Commun. 2015 May 13;71(Pt 6):o400. doi: 10.1107/S2056989015008919 (PMC4459331; doi:10.1107/S2056989015008919)
Supplement: Supplementary file 2 [file e-71-0o400-Isup2.hkl]

# 
# h,k,l, Fc-squared, Fo-squared, sigma(Fo-squared) and status flag 
# 
data_I
_shelx_title 'Zeri1_311 in P21' 
_shelx_refln_list_code          4 
_shelx_F_calc_maximum       76.93 
_exptl_crystal_F_000       276.00 
_reflns_d_resolution_high  0.8302 
 
loop_ 
 _symmetry_equiv_pos_as_xyz 
 'x, y, z' 
 '-x, y+1/2, -z' 
 
_cell_length_a     6.3432 
_cell_length_b     9.5219 
_cell_length_c    12.4556 
_cell_angle_alpha  90.000 
_cell_angle_beta  101.665 
_cell_angle_gamma  90.000 
 
_shelx_F_squared_multiplier     1.000 
 
loop_ 
 _refln_index_h 
 _refln_index_k 
 _refln_index_l 
 _refln_F_squared_calc 
 _refln_F_squared_meas 
 _refln_F_squared_sigma 
 _refln_observed_status 
   1 -11   0       14.01       12.42      3.78 o 
   2 -11   0       16.31       13.68      4.80 o 
   0 -10   0       84.25       92.00     11.66 o 
   1 -10   0       73.61       90.84      6.97 o 
   2 -10   0        3.82        6.28      4.12 o 
   3 -10   0       26.78       21.46      5.05 o 
   1  -9   0       36.74       43.20      6.98 o 
   2  -9   0        9.87       18.02      3.81 o 
   3  -9   0       41.83       45.46      7.56 o 
   4  -9   0       19.61       21.45      3.95 o 
   0  -8   0       55.38       68.76      8.29 o 
   1  -8   0       86.23       89.64      5.11 o 
   2  -8   0       16.35       18.24      2.70 o 
   3  -8   0       65.16       63.55      5.43 o 
   4  -8   0      119.38      133.35      8.02 o 
   5  -8   0       10.22        7.44      3.40 o 
   1  -7   0      109.38      107.18      6.03 o 
   2  -7   0      180.61      181.22      6.51 o 
   3  -7   0       43.95       47.91      4.54 o 
   4  -7   0       16.53       13.28      3.44 o 
   5  -7   0       35.85       34.97      4.95 o 
   0  -6   0      162.43      148.39      4.75 o 
   1  -6   0      170.43      182.40      6.07 o 
   2  -6   0        2.09        5.52      2.04 o 
   3  -6   0       87.67       90.90      4.07 o 
   4  -6   0       84.44       88.96      6.23 o 
   5  -6   0       42.08       41.51      4.97 o 
   6  -6   0        2.48        3.78      3.30 o 
   1  -5   0       40.57       38.53      2.90 o 
   2  -5   0       38.91       33.08      2.31 o 
   3  -5   0       89.24       88.20      3.77 o 
   4  -5   0       54.87       61.52      3.92 o 
   5  -5   0       43.50       36.58      3.96 o 
   6  -5   0       33.36       43.57      5.40 o 
   0  -4   0     1430.37     1467.95     12.74 o 
   1  -4   0     1067.79     1115.35      9.05 o 
   2  -4   0      176.59      197.21      3.67 o 
   3  -4   0       44.77       41.19      2.16 o 
   4  -4   0      223.31      217.90      6.30 o 
   5  -4   0       67.92       70.12      5.00 o 
   6  -4   0       11.51       11.05      3.78 o 
   7  -4   0       24.85       29.32      6.89 o 
   1  -3   0       53.09       54.23      1.61 o 
   2  -3   0      408.97      419.44      5.08 o 
   3  -3   0        2.04        2.27      1.09 o 
   4  -3   0        6.40        4.25      1.94 o 
   5  -3   0        2.71        6.06      2.46 o 
   6  -3   0       75.20       65.96      4.59 o 
   7  -3   0        7.71        8.33      4.66 o 
   0  -2   0     2638.55     2565.61     26.40 o 
   1  -2   0      282.43      269.74      3.79 o 
   2  -2   0      435.38      453.21      4.29 o 
   3  -2   0      309.18      316.53      5.85 o 
   4  -2   0      357.22      362.97      6.07 o 
   5  -2   0      365.55      342.12      9.40 o 
   6  -2   0       23.51       19.19      4.11 o 
   7  -2   0       23.71       21.06      5.47 o 
   1  -1   0     1017.75      950.67      5.46 o 
   2  -1   0      136.34      133.07      2.08 o 
   3  -1   0      102.57      121.68      2.58 o 
   4  -1   0       55.08       58.40      2.34 o 
   5  -1   0       30.00       30.69      2.98 o 
   6  -1   0       35.04       29.61      4.49 o 
   7  -1   0       18.21       22.36      6.31 o 
   1   0   0      748.25      723.44      3.17 o 
   2   0   0       20.16       21.11      1.04 o 
   3   0   0      699.42      736.45      6.72 o 
   4   0   0      108.62      110.48      3.18 o 
   5   0   0       12.86       11.41      2.01 o 
   6   0   0        5.31       -1.66      3.29 o 
   7   0   0       11.78       20.54      6.95 o 
   1   1   0     1025.98      954.89      5.28 o 
   2   1   0      136.68      134.72      2.42 o 
   3   1   0       99.68      116.71      3.25 o 
   4   1   0       55.08       59.24      3.08 o 
   5   1   0       30.85       30.17      3.24 o 
   6   1   0       32.70       37.02      4.24 o 
   7   1   0       18.04       22.36      5.81 o 
   0   2   0     2675.85     2607.60     23.65 o 
   1   2   0      275.49      255.95      2.98 o 
   2   2   0      435.31      447.46      4.49 o 
   3   2   0      311.01      316.37      4.55 o 
   4   2   0      359.02      360.54      6.56 o 
   5   2   0      366.26      356.24      9.37 o 
   6   2   0       23.49       22.59      3.75 o 
   7   2   0       23.91       20.00      5.55 o 
   1   3   0       50.07       52.56      2.49 o 
   2   3   0      405.01      412.83      6.99 o 
   3   3   0        1.74        1.90      0.68 o 
   4   3   0        6.40        5.32      1.16 o 
   5   3   0        2.54        1.88      2.77 o 
   6   3   0       75.04       69.17      4.89 o 
   7   3   0        8.17       18.18      5.34 o 
   0   4   0     1440.63     1401.84     13.21 o 
   1   4   0     1063.74     1125.67     16.87 o 
   2   4   0      176.56      200.72      4.45 o 
   3   4   0       46.08       42.00      6.62 o 
   4   4   0      220.97      217.52      9.67 o 
   5   4   0       68.57       74.32      5.58 o 
   6   4   0       11.52       10.81      3.49 o 
   7   4   0       24.77       40.44      7.37 o 
   1   5   0       40.25       42.32      4.12 o 
   2   5   0       39.72       24.46      5.22 o 
   3   5   0       87.56       83.02      4.19 o 
   4   5   0       54.88       60.52      8.68 o 
   5   5   0       42.31       42.81      5.83 o 
   6   5   0       33.56       37.78      4.58 o 
   0   6   0      161.21      140.25     12.53 o 
   1   6   0      172.38      174.12      7.36 o 
   2   6   0        2.09        4.85      2.55 o 
   3   6   0       86.19       81.88      5.91 o 
   4   6   0       84.77       79.68      9.52 o 
   5   6   0       43.46       49.68      6.38 o 
   6   6   0        2.48        5.27      3.30 o 
   1   7   0      106.57      110.26      9.31 o 
   2   7   0      180.81      177.79      6.70 o 
   3   7   0       45.04       48.44      5.39 o 
   4   7   0       16.51       20.83      8.25 o 
   5   7   0       35.66       36.68      5.93 o 
   0   8   0       53.02       53.39     11.59 o 
   1   8   0       84.19       86.19      8.75 o 
   2   8   0       16.36       15.93      4.41 o 
   3   8   0       63.96       62.34      5.94 o 
   4   8   0      118.89      117.72     11.17 o 
   5   8   0       10.26       18.36      5.29 o 
   1   9   0       36.46       23.91      8.49 o 
   2   9   0       10.48       17.24      5.92 o 
   3   9   0       42.47       46.23     12.02 o 
   4   9   0       19.61       14.92     11.00 o 
   0  10   0       84.17       73.92     14.02 o 
   1  10   0       73.64       82.80      9.61 o 
   2  10   0        3.82        2.47      5.84 o 
   3  10   0       26.77       31.43     11.33 o 
   1  11   0       14.22       23.91      7.43 o 
   2  11   0       16.86       27.52     10.97 o 
  -2 -11   1        0.45        4.11      3.76 o 
  -1 -11   1       16.56        8.98      3.36 o 
   0 -11   1       58.99       69.55      6.52 o 
   1 -11   1       27.44       34.59      5.03 o 
  -3 -10   1       28.90       31.96      5.83 o 
  -2 -10   1       34.63       38.62      5.87 o 
  -1 -10   1        8.48        6.21      3.35 o 
   0 -10   1        2.33        4.21      3.93 o 
   1 -10   1       36.50       47.21      5.61 o 
   2 -10   1       53.55       53.33      7.53 o 
   3 -10   1        4.94       -1.70      5.47 o 
  -4  -9   1       89.17       91.92      7.10 o 
  -3  -9   1       29.77       30.08      5.39 o 
  -2  -9   1       14.09       22.01      3.86 o 
  -1  -9   1        7.22        8.97      3.60 o 
   0  -9   1      145.34      149.55      7.98 o 
   1  -9   1       20.14       22.73      4.26 o 
   2  -9   1       10.03        7.09      3.23 o 
   3  -9   1       53.38       63.29      8.24 o 
   4  -9   1       71.18       72.25      7.94 o 
  -5  -8   1       15.98       15.64      4.24 o 
  -4  -8   1        2.51        4.74      4.86 o 
  -3  -8   1       26.40       31.70      6.21 o 
  -2  -8   1       79.71       83.96      4.49 o 
  -1  -8   1        7.69        8.65      4.78 o 
   0  -8   1       35.82       44.55      5.65 o 
   1  -8   1       36.98       34.70      3.69 o 
   2  -8   1       67.99       62.33      5.39 o 
   3  -8   1       31.66       29.70      5.14 o 
   4  -8   1       21.64       22.60      4.07 o 
   5  -8   1       13.97       11.40      3.72 o 
  -6  -7   1        4.35        1.72      3.67 o 
  -5  -7   1       84.29       96.95      7.18 o 
  -4  -7   1      216.47      214.81      9.54 o 
  -3  -7   1       19.27       18.82      2.49 o 
  -2  -7   1       23.87       29.81      3.33 o 
  -1  -7   1      198.13      184.44      5.54 o 
   0  -7   1      226.53      220.06      6.72 o 
   1  -7   1      462.70      435.74      9.97 o 
   2  -7   1       46.49       40.50      3.05 o 
   3  -7   1      107.07      102.75      5.42 o 
   4  -7   1      155.25      155.52      9.67 o 
   5  -7   1       26.03       22.00      4.71 o 
  -6  -6   1       12.23       15.73      4.15 o 
  -5  -6   1        8.18       13.03      5.48 o 
  -4  -6   1       47.45       41.49      4.60 o 
  -3  -6   1       13.16       17.29      2.47 o 
  -2  -6   1       78.63       78.36      3.14 o 
  -1  -6   1        4.28        5.26      1.71 o 
   0  -6   1       45.70       49.66      2.19 o 
   1  -6   1       47.35       46.15      3.56 o 
   2  -6   1       13.87       15.40      1.59 o 
   3  -6   1        8.82        5.37      2.52 o 
   4  -6   1      105.05       98.03      5.78 o 
   5  -6   1        2.74        6.59      2.82 o 
   6  -6   1       10.04        6.38      3.19 o 
  -6  -5   1        1.63        0.57      3.53 o 
  -5  -5   1       47.46       59.53      5.58 o 
  -4  -5   1      357.46      349.62      7.89 o 
  -3  -5   1      220.64      218.85      4.18 o 
  -2  -5   1      117.28      115.75      3.08 o 
  -1  -5   1      584.31      542.25      8.91 o 
   0  -5   1      565.61      555.28      6.15 o 
   1  -5   1      114.89      123.92      3.87 o 
   2  -5   1       41.98       41.73      1.84 o 
   3  -5   1       99.64       95.79      3.53 o 
   4  -5   1      132.49      135.36      6.37 o 
   5  -5   1        8.56        8.98      2.99 o 
   6  -5   1        8.43        4.33      3.33 o 
  -7  -4   1       15.62       10.25      7.19 o 
  -6  -4   1       42.73       49.98      5.42 o 
  -5  -4   1       17.66       15.26      2.46 o 
  -4  -4   1       85.59       93.20      3.81 o 
  -3  -4   1      260.53      265.48      5.38 o 
  -2  -4   1      236.18      231.51      3.47 o 
  -1  -4   1      738.35      770.48      6.32 o 
   0  -4   1       98.14      100.99      2.76 o 
   1  -4   1      113.47      110.52      3.23 o 
   2  -4   1       48.15       52.17      2.37 o 
   3  -4   1        3.58        4.10      1.49 o 
   4  -4   1        4.79        0.77      2.66 o 
   5  -4   1       19.89       14.45      2.97 o 
   6  -4   1       20.84       23.76      4.35 o 
  -7  -3   1       16.48       21.31      4.93 o 
  -6  -3   1       10.64        6.81      3.20 o 
  -5  -3   1      429.16      413.25      8.07 o 
  -4  -3   1      334.84      317.00      6.35 o 
  -3  -3   1      176.74      182.61      4.33 o 
  -2  -3   1       68.67       67.98      1.92 o 
  -1  -3   1      832.79      841.88      5.84 o 
   0  -3   1      107.62      108.31      2.28 o 
   1  -3   1      240.59      241.59      3.52 o 
   2  -3   1      225.17      231.93      3.82 o 
   3  -3   1      381.26      395.96      6.47 o 
   4  -3   1      210.97      214.06      5.44 o 
   5  -3   1      209.96      202.49      9.55 o 
   6  -3   1        8.68       10.84      3.66 o 
   7  -3   1       24.90       27.17      5.71 o 
  -7  -2   1       12.20       13.90      4.29 o 
  -6  -2   1       42.02       37.20      6.32 o 
  -5  -2   1      160.44      172.44      6.57 o 
  -4  -2   1       28.33       28.90      2.00 o 
  -3  -2   1      145.88      155.85      3.94 o 
  -2  -2   1       30.27       34.19      1.70 o 
  -1  -2   1      317.53      315.21      3.18 o 
   0  -2   1     2279.37     2202.69     10.71 o 
   1  -2   1      382.40      376.58      4.77 o 
   2  -2   1      179.10      168.66      3.60 o 
   3  -2   1        9.44       13.55      1.90 o 
   4  -2   1       82.83       81.53      3.53 o 
   5  -2   1      155.26      155.16      6.68 o 
   6  -2   1       83.70       74.51      7.34 o 
   7  -2   1        1.31        4.34      6.07 o 
  -7  -1   1        9.41       12.76      5.20 o 
  -6  -1   1       15.74       11.74      5.20 o 
  -5  -1   1       17.19       16.55      2.36 o 
  -4  -1   1      151.74      140.91      4.58 o 
  -3  -1   1     1045.76     1121.18     10.87 o 
  -2  -1   1       93.92       84.13      2.12 o 
  -1  -1   1     1759.36     1713.76      9.26 o 
   0  -1   1     2385.68     2378.38      9.80 o 
   1  -1   1      406.31      399.99      4.94 o 
   2  -1   1      221.96      232.03      3.04 o 
   3  -1   1      203.72      220.22      3.34 o 
   4  -1   1      213.22      208.85      4.04 o 
   5  -1   1       95.14       93.25      4.45 o 
   6  -1   1       80.19       76.59      6.36 o 
   7  -1   1       25.77       37.91      8.51 o 
  -7   0   1        7.70        8.40      5.54 o 
  -6   0   1       13.24        7.96      5.04 o 
  -5   0   1       44.55       35.42      2.95 o 
  -4   0   1       66.00       73.78      2.88 o 
  -3   0   1     1055.96     1023.12      7.16 o 
  -2   0   1      845.74      816.60      5.85 o 
  -1   0   1     5448.12     5056.50     23.87 o 
   1   0   1     4632.46     4262.83     13.62 o 
   2   0   1       16.49       19.94      1.07 o 
   3   0   1       12.54       18.27      1.47 o 
   4   0   1       23.89       28.00      1.92 o 
   5   0   1      169.50      166.93      5.51 o 
   6   0   1       11.73       12.58      5.97 o 
   7   0   1        3.71        4.86      6.62 o 
  -7   1   1        9.70        6.18      4.80 o 
  -6   1   1       15.72       16.62      5.60 o 
  -5   1   1       16.63       17.97      3.10 o 
  -4   1   1      151.25      146.77      4.57 o 
  -3   1   1     1045.97     1117.94      9.01 o 
  -2   1   1       94.31       84.64      1.77 o 
  -1   1   1     1755.96     1710.46      8.02 o 
   0   1   1     2376.06     2376.33     10.42 o 
   1   1   1      414.69      402.26      4.92 o 
   2   1   1      223.26      229.62      3.17 o 
   3   1   1      198.03      213.97      3.46 o 
   4   1   1      212.84      206.82      4.55 o 
   5   1   1       93.14       93.09      4.69 o 
   6   1   1       80.80       70.24      5.23 o 
   7   1   1       26.08       22.21      6.15 o 
  -7   2   1       11.85        8.48      4.59 o 
  -6   2   1       42.15       41.96      6.10 o 
  -5   2   1      159.64      163.29      5.56 o 
  -4   2   1       27.83       30.09      2.36 o 
  -3   2   1      151.34      174.37      4.06 o 
  -2   2   1       33.62       35.79      1.74 o 
  -1   2   1      323.98      321.86      4.86 o 
   0   2   1     2279.68     2168.24     16.13 o 
   1   2   1      392.52      381.91      3.72 o 
   2   2   1      180.59      167.50      2.92 o 
   3   2   1       10.11       12.73      1.44 o 
   4   2   1       82.21       82.86      3.42 o 
   5   2   1      158.10      156.58      6.07 o 
   6   2   1       84.39       83.05      5.76 o 
   7   2   1        1.16       10.90      5.26 o 
  -7   3   1       15.87       11.16      6.61 o 
  -6   3   1       10.86        6.67      4.85 o 
  -5   3   1      426.72      410.47     11.84 o 
  -4   3   1      330.47      312.51      7.09 o 
  -3   3   1      177.48      184.93      4.74 o 
  -2   3   1       68.27       66.77      2.23 o 
  -1   3   1      827.67      842.92      6.35 o 
   0   3   1      111.61      105.17      2.32 o 
   1   3   1      238.45      231.43      5.18 o 
   2   3   1      224.78      230.83      4.80 o 
   3   3   1      381.92      376.19      6.58 o 
   4   3   1      212.88      205.40      4.47 o 
   5   3   1      210.59      204.94      7.03 o 
   6   3   1        8.53        7.14      3.42 o 
   7   3   1       24.83       26.16      5.68 o 
  -7   4   1       16.34        5.54      7.01 o 
  -6   4   1       42.84       37.14      4.94 o 
  -5   4   1       17.40       14.08      5.35 o 
  -4   4   1       85.23       86.63      4.08 o 
  -3   4   1      256.97      257.13      6.98 o 
  -2   4   1      231.59      237.38      6.03 o 
  -1   4   1      747.46      785.94     13.59 o 
   0   4   1       98.06      106.04      3.47 o 
   1   4   1      115.15      105.88      4.12 o 
   2   4   1       52.10       54.24      2.90 o 
   3   4   1        3.08        4.48      1.49 o 
   4   4   1        4.75        7.14      2.98 o 
   5   4   1       20.85       20.65      3.33 o 
   6   4   1       20.84       22.51      3.85 o 
  -6   5   1        1.66        0.46      4.37 o 
  -5   5   1       47.90       61.09      6.47 o 
  -4   5   1      353.72      353.77     16.26 o 
  -3   5   1      222.99      221.02      6.89 o 
  -2   5   1      117.10      131.21      7.63 o 
  -1   5   1      582.73      540.81      8.40 o 
   0   5   1      563.74      549.03      8.22 o 
   1   5   1      111.61      117.92      7.38 o 
   2   5   1       41.77       42.56      3.30 o 
   3   5   1      100.60       92.90      5.32 o 
   4   5   1      129.41      121.27      8.32 o 
   5   5   1        8.40       15.31      3.77 o 
   6   5   1        8.44        6.88      3.51 o 
  -6   6   1       12.64        9.53      5.73 o 
  -5   6   1        8.39       13.36      4.72 o 
  -4   6   1       47.94       40.26      8.29 o 
  -3   6   1       13.64       16.63      5.84 o 
  -2   6   1       82.18       83.00      6.12 o 
  -1   6   1        3.91        6.27      2.74 o 
   0   6   1       46.40       51.57      3.67 o 
   1   6   1       48.62       48.72      6.19 o 
   2   6   1       14.51       21.79      3.99 o 
   3   6   1        8.15       11.19      5.69 o 
   4   6   1      104.39       95.60     10.11 o 
   5   6   1        3.12       -2.31      4.23 o 
   6   6   1       10.38       11.71      3.57 o 
  -6   7   1        4.42       14.39      6.86 o 
  -5   7   1       85.01       84.59     10.37 o 
  -4   7   1      216.41      239.13     20.83 o 
  -3   7   1       18.36       15.13      3.99 o 
  -2   7   1       24.24       25.95      3.42 o 
  -1   7   1      199.17      185.15      7.00 o 
   0   7   1      222.87      198.50     11.42 o 
   1   7   1      463.50      419.37     15.63 o 
   2   7   1       45.95       61.85      7.45 o 
   3   7   1      106.83       99.54      6.83 o 
   4   7   1      155.52      157.30     12.38 o 
   5   7   1       26.04       29.52      5.53 o 
  -5   8   1       15.85       20.57      7.16 o 
  -4   8   1        2.61       -2.23      6.05 o 
  -3   8   1       26.22       20.90      4.35 o 
  -2   8   1       76.48       72.29      6.21 o 
  -1   8   1        7.73       13.35      4.34 o 
   0   8   1       35.33       40.10     12.05 o 
   1   8   1       35.60       36.50      7.35 o 
   2   8   1       65.90       61.43     10.92 o 
   3   8   1       32.24       44.37     11.10 o 
   4   8   1       21.83       25.87     10.27 o 
   5   8   1       13.81       12.09      5.74 o 
  -4   9   1       89.82       84.82     22.97 o 
  -3   9   1       29.78       31.60      7.26 o 
  -2   9   1       13.99       21.22      6.38 o 
  -1   9   1        7.32       19.61      4.97 o 
   0   9   1      145.09      142.60      9.24 o 
   1   9   1       20.84       21.51      6.71 o 
   2   9   1       10.10       20.04      7.08 o 
   3   9   1       54.05       63.77     14.87 o 
   4   9   1       72.03       98.63     12.40 o 
  -3  10   1       28.64       56.27     14.77 o 
  -2  10   1       34.52       36.53      7.24 o 
  -1  10   1        8.47       12.86      5.78 o 
   0  10   1        2.24       11.93      4.79 o 
   1  10   1       37.62       47.20      9.70 o 
   2  10   1       54.08       52.14      9.99 o 
   3  10   1        4.88        7.31      6.57 o 
  -2  11   1        0.43       15.15      6.97 o 
  -1  11   1       16.29       26.00      7.21 o 
   0  11   1       59.26       54.98      7.09 o 
   1  11   1       27.91       40.97      6.97 o 
  -2 -11   2        8.49       15.23      4.57 o 
  -1 -11   2       17.30       12.50      4.80 o 
   0 -11   2       10.57        9.84      5.56 o 
   1 -11   2       26.67       30.32      4.63 o 
  -3 -10   2        7.21        6.11      3.99 o 
  -2 -10   2        3.62       10.33      4.23 o 
  -1 -10   2       50.34       49.39      5.33 o 
   0 -10   2       39.39       31.95      4.50 o 
   1 -10   2       36.12       29.57      4.57 o 
   2 -10   2       12.72        3.17      4.79 o 
   3 -10   2       28.41       10.24      6.28 o 
  -4  -9   2        5.34        9.14      4.43 o 
  -3  -9   2       24.67       22.52      4.63 o 
  -2  -9   2        6.34        7.27      2.88 o 
  -1  -9   2        7.94        5.53      3.45 o 
   0  -9   2        0.56       -3.12      3.37 o 
   1  -9   2      120.52      115.39      7.22 o 
   2  -9   2       34.24       33.10      4.62 o 
   3  -9   2        2.10       -1.25      3.78 o 
   4  -9   2        8.93        7.40      4.56 o 
  -5  -8   2       35.23       32.27      5.53 o 
  -4  -8   2       25.93       25.88      4.42 o 
  -3  -8   2       10.84       10.00      2.58 o 
  -2  -8   2       20.78       23.93      2.76 o 
  -1  -8   2      124.12      112.06      6.74 o 
   0  -8   2      103.68      103.02      5.28 o 
   1  -8   2      113.05      119.34      6.04 o 
   2  -8   2        1.02       -0.86      2.93 o 
   3  -8   2       66.41       61.02      5.33 o 
   4  -8   2       40.10       33.84      4.44 o 
   5  -8   2       14.68       22.01      5.55 o 
  -6  -7   2       11.68        7.06      4.09 o 
  -5  -7   2       24.08       21.40      4.32 o 
  -4  -7   2       58.24       63.58      5.65 o 
  -3  -7   2       41.69       39.23      3.36 o 
  -2  -7   2       59.30       61.45      3.72 o 
  -1  -7   2       20.58       17.95      2.80 o 
   0  -7   2        2.65        4.17      2.32 o 
   1  -7   2      183.73      190.49      7.00 o 
   2  -7   2      193.85      184.72      8.04 o 
   3  -7   2        6.29        4.25      2.56 o 
   4  -7   2        6.42        5.86      3.02 o 
   5  -7   2       56.83       65.15      6.18 o 
  -6  -6   2        5.27        3.20      5.89 o 
  -5  -6   2      113.94      113.02      7.49 o 
  -4  -6   2       37.90       40.94      3.90 o 
  -3  -6   2       53.80       56.36      3.51 o 
  -2  -6   2       16.88       19.40      2.44 o 
  -1  -6   2      293.44      296.17      4.37 o 
   0  -6   2      344.68      328.03      7.61 o 
   1  -6   2       28.15       28.54      3.63 o 
   2  -6   2       28.20       25.45      1.72 o 
   3  -6   2      130.58      133.78      5.42 o 
   4  -6   2       16.92       15.17      3.86 o 
   5  -6   2       11.83       15.45      3.25 o 
   6  -6   2        0.03       -0.12      3.29 o 
  -6  -5   2       38.96       43.09      5.01 o 
  -5  -5   2        1.15        2.92      2.67 o 
  -4  -5   2       71.18       73.30      4.12 o 
  -3  -5   2      105.33      106.63      3.14 o 
  -2  -5   2      164.81      169.02      4.27 o 
  -1  -5   2       34.47       36.11      2.33 o 
   0  -5   2      106.18      112.64      4.36 o 
   1  -5   2      221.68      228.23      5.89 o 
   2  -5   2       14.10       10.45      1.80 o 
   3  -5   2       32.04       27.76      2.91 o 
   4  -5   2       94.93       95.96      5.65 o 
   5  -5   2       10.05       10.95      3.11 o 
   6  -5   2       13.30       14.01      4.07 o 
  -7  -4   2       20.95       28.12      5.73 o 
  -6  -4   2       10.28        9.87      3.19 o 
  -5  -4   2      353.34      345.62      8.27 o 
  -4  -4   2      470.32      457.06      8.44 o 
  -3  -4   2       20.07       19.63      1.50 o 
  -2  -4   2      303.40      327.00      4.97 o 
  -1  -4   2      659.22      706.75      9.88 o 
   0  -4   2      174.11      178.74      4.81 o 
   1  -4   2       60.67       69.16      2.69 o 
   2  -4   2       18.91       17.81      2.97 o 
   3  -4   2       40.31       36.39      2.96 o 
   4  -4   2      159.50      175.98      5.77 o 
   5  -4   2       62.22       66.45      7.08 o 
   6  -4   2        3.16        3.94      3.46 o 
  -7  -3   2       18.77       20.71      4.86 o 
  -6  -3   2      113.56      101.97      6.01 o 
  -5  -3   2      109.65      104.90      4.35 o 
  -4  -3   2      222.89      227.39      5.42 o 
  -3  -3   2      195.62      186.51      4.76 o 
  -2  -3   2       67.15       72.44      1.90 o 
  -1  -3   2      770.83      826.27      6.64 o 
   0  -3   2      627.47      608.94      7.81 o 
   1  -3   2      113.68      114.86      2.64 o 
   2  -3   2      187.41      204.56      6.75 o 
   3  -3   2      259.83      283.26     12.20 o 
   4  -3   2       30.13       32.64      4.66 o 
   5  -3   2       39.47       44.28      5.63 o 
   6  -3   2       72.38       81.93      6.54 o 
  -7  -2   2       18.19       23.10      4.81 o 
  -6  -2   2        1.85        4.59      3.74 o 
  -5  -2   2       74.21       67.78      3.75 o 
  -4  -2   2      340.96      321.42      6.13 o 
  -3  -2   2       59.95       65.55      2.73 o 
  -2  -2   2       80.98       80.12      2.36 o 
  -1  -2   2      954.93      920.39      5.60 o 
   0  -2   2     1674.74     1626.12     13.34 o 
   1  -2   2     1170.30     1182.05      7.76 o 
   2  -2   2       35.17       35.58      3.24 o 
   3  -2   2      116.99      112.52      4.38 o 
   4  -2   2      421.18      419.07      8.77 o 
   5  -2   2       75.46       76.05      5.93 o 
   6  -2   2       33.37       31.84      5.66 o 
   7  -2   2       45.59       76.50     11.01 o 
  -7  -1   2       19.65       28.03      5.94 o 
  -6  -1   2        3.65       17.12      5.35 o 
  -5  -1   2       31.25       20.00      2.71 o 
  -4  -1   2       37.32       42.46      2.86 o 
  -3  -1   2      130.69      118.15      3.44 o 
  -2  -1   2       64.14       60.08      1.84 o 
  -1  -1   2      735.49      737.34      4.83 o 
   0  -1   2      450.52      442.89      3.51 o 
   1  -1   2     2259.68     2269.81     14.02 o 
   2  -1   2      192.20      195.85      4.85 o 
   3  -1   2      234.88      233.13      5.18 o 
   4  -1   2       56.05       53.60      3.51 o 
   5  -1   2      306.66      289.98      8.09 o 
   6  -1   2       14.62       14.98      4.87 o 
   7  -1   2        1.01        6.00      9.45 o 
  -7   0   2        1.39       -1.20      5.01 o 
  -6   0   2       72.79       68.89      7.62 o 
  -5   0   2      264.15      267.33      6.22 o 
  -4   0   2      608.62      628.76      7.95 o 
  -3   0   2      972.25     1085.30      9.32 o 
  -2   0   2     1105.46     1040.18     11.50 o 
  -1   0   2      377.16      372.44      2.95 o 
   0   0   2     2066.73     2077.35     11.13 o 
   1   0   2      215.44      238.64      3.84 o 
   2   0   2       88.85       99.05      2.46 o 
   3   0   2       39.61       39.69      2.68 o 
   4   0   2      733.74      722.00     12.78 o 
   5   0   2      120.55      125.06      6.68 o 
   6   0   2       14.40       12.25      4.26 o 
   7   0   2       43.92       50.74      9.16 o 
  -7   1   2       19.25       13.77      5.32 o 
  -6   1   2        4.26        9.29      3.00 o 
  -5   1   2       31.47       25.94      3.51 o 
  -4   1   2       37.31       43.89      2.90 o 
  -3   1   2      132.64      117.69      2.86 o 
  -2   1   2       68.11       67.01      2.26 o 
  -1   1   2      729.20      720.30      9.14 o 
   0   1   2      446.77      428.45      3.41 o 
   1   1   2     2231.15     2248.81      9.18 o 
   2   1   2      185.35      186.67      3.53 o 
   3   1   2      231.77      236.83      4.44 o 
   4   1   2       55.01       55.19      3.65 o 
   5   1   2      311.62      288.41      7.83 o 
   6   1   2       15.28       20.28      4.07 o 
   7   1   2        0.91       -3.89      5.71 o 
  -7   2   2       17.89       11.13     11.75 o 
  -6   2   2        2.06       -0.17      4.11 o 
  -5   2   2       74.55       75.43      5.68 o 
  -4   2   2      339.41      322.39     10.48 o 
  -3   2   2       61.87       68.46      3.76 o 
  -2   2   2       82.71       81.50      2.22 o 
  -1   2   2      958.27      922.86      5.80 o 
   0   2   2     1685.82     1662.26      9.77 o 
   1   2   2     1175.24     1216.94     21.65 o 
   2   2   2       36.51       36.65      1.64 o 
   3   2   2      115.57      106.59      3.45 o 
   4   2   2      424.62      416.00      7.13 o 
   5   2   2       76.10       66.38      4.35 o 
   6   2   2       33.93       34.91      4.67 o 
   7   2   2       45.88       69.61      9.95 o 
  -7   3   2       19.06       16.41      7.85 o 
  -6   3   2      111.21      105.50      8.54 o 
  -5   3   2      108.12      106.81      5.38 o 
  -4   3   2      220.46      226.02      6.73 o 
  -3   3   2      195.27      193.52      6.68 o 
  -2   3   2       63.34       71.11      2.56 o 
  -1   3   2      775.00      831.07      6.87 o 
   0   3   2      629.05      622.37      5.29 o 
   1   3   2      118.82      126.89      5.09 o 
   2   3   2      192.71      202.98      4.09 o 
   3   3   2      261.48      273.25      4.33 o 
   4   3   2       29.77       27.46      3.64 o 
   5   3   2       39.48       39.34      3.82 o 
   6   3   2       71.34       85.52      6.69 o 
  -7   4   2       20.92       22.82      9.46 o 
  -6   4   2       10.28       23.32      7.44 o 
  -5   4   2      349.80      334.82     12.11 o 
  -4   4   2      472.28      453.71     10.73 o 
  -3   4   2       21.13       18.00      2.66 o 
  -2   4   2      300.44      330.64      7.05 o 
  -1   4   2      658.42      695.50      7.66 o 
   0   4   2      179.87      184.32      3.24 o 
   1   4   2       59.50       67.19      4.68 o 
   2   4   2       19.74       18.98      2.39 o 
   3   4   2       39.94       37.10      2.92 o 
   4   4   2      162.07      173.71      6.32 o 
   5   4   2       61.77       69.23      4.80 o 
   6   4   2        3.22        6.97      4.11 o 
  -6   5   2       39.02       37.56      8.76 o 
  -5   5   2        1.00        2.45      4.13 o 
  -4   5   2       70.25       65.55      8.63 o 
  -3   5   2      103.76      107.41      4.31 o 
  -2   5   2      168.02      166.14      5.28 o 
  -1   5   2       33.25       37.91      2.65 o 
   0   5   2      107.97      108.67      3.75 o 
   1   5   2      218.45      207.14      8.04 o 
   2   5   2       12.38       15.91      4.54 o 
   3   5   2       31.55       35.38      4.93 o 
   4   5   2       95.29       92.83      7.18 o 
   5   5   2        9.11       10.54      4.12 o 
   6   5   2       13.19       11.26      4.04 o 
  -6   6   2        5.10        0.45      5.37 o 
  -5   6   2      115.27      123.72     11.45 o 
  -4   6   2       38.24       39.09      7.58 o 
  -3   6   2       52.89       52.27      8.46 o 
  -2   6   2       16.84       24.45      2.99 o 
  -1   6   2      301.40      301.96      7.55 o 
   0   6   2      344.21      324.49      6.49 o 
   1   6   2       28.65       24.87      5.36 o 
   2   6   2       29.01       29.24      4.92 o 
   3   6   2      129.04      132.80      9.78 o 
   4   6   2       15.77       22.64      5.56 o 
   5   6   2       12.14       12.36      4.30 o 
   6   6   2        0.01        2.85      3.83 o 
  -6   7   2       12.00       11.64     11.61 o 
  -5   7   2       24.07       17.24      6.90 o 
  -4   7   2       58.65       54.69      8.18 o 
  -3   7   2       43.10       55.02      8.29 o 
  -2   7   2       61.13       61.04      6.18 o 
  -1   7   2       20.19       14.50      3.29 o 
   0   7   2        2.91        4.21      2.24 o 
   1   7   2      181.05      173.95      9.08 o 
   2   7   2      193.62      182.00     11.40 o 
   3   7   2        6.54       10.47      8.09 o 
   4   7   2        6.57       12.50      4.89 o 
   5   7   2       56.68       51.73      5.92 o 
  -5   8   2       35.14       40.45      8.21 o 
  -4   8   2       25.89       31.12      7.88 o 
  -3   8   2       10.87        5.80      3.83 o 
  -2   8   2       20.70       29.76      4.74 o 
  -1   8   2      120.07      109.11      6.45 o 
   0   8   2      104.48      113.54      8.09 o 
   1   8   2      111.84      115.71      8.15 o 
   2   8   2        0.90        2.52      3.86 o 
   3   8   2       66.41       60.19      8.98 o 
   4   8   2       39.94       52.98      9.93 o 
   5   8   2       14.50       20.45      5.69 o 
  -4   9   2        5.17       -0.99     11.23 o 
  -3   9   2       24.55       24.74      6.38 o 
  -2   9   2        7.13        2.06      4.50 o 
  -1   9   2        8.29        6.01      4.24 o 
   0   9   2        0.49       -2.45      4.88 o 
   1   9   2      122.50      116.39      8.74 o 
   2   9   2       35.74       39.63      6.02 o 
   3   9   2        2.22       19.62      8.12 o 
   4   9   2        9.01        0.10      7.54 o 
  -3  10   2        7.02       14.41      8.72 o 
  -2  10   2        3.55        0.35      4.43 o 
  -1  10   2       50.21       45.96      8.31 o 
   0  10   2       40.26       50.23     10.11 o 
   1  10   2       36.43       41.65      6.75 o 
   2  10   2       13.08       19.66      8.25 o 
   3  10   2       28.37       51.67      9.79 o 
  -2  11   2        8.74        6.52      6.22 o 
  -1  11   2       17.36       20.07      7.25 o 
   0  11   2       10.28       16.96      5.31 o 
   1  11   2       26.95       28.17      6.38 o 
  -1 -11   3       24.02       24.35      3.85 o 
   0 -11   3       50.23       54.29     10.15 o 
   1 -11   3        0.77       -3.93      3.93 o 
  -3 -10   3       21.37       24.45      6.65 o 
  -2 -10   3       15.06       13.82      4.23 o 
  -1 -10   3        2.24       -0.87      3.22 o 
   0 -10   3       20.22       17.90      4.05 o 
   1 -10   3       10.73       17.90      4.02 o 
   2 -10   3       18.29        8.80      4.06 o 
   3 -10   3        7.58       19.24      5.32 o 
  -4  -9   3       15.43       26.77      9.43 o 
  -3  -9   3        4.89        2.39      4.93 o 
  -2  -9   3        9.57       15.28      2.92 o 
  -1  -9   3       12.26       14.64      4.23 o 
   0  -9   3       88.56       87.23      6.48 o 
   1  -9   3       17.51       18.72      3.94 o 
   2  -9   3        4.10        5.24      3.15 o 
   3  -9   3       17.09       14.93      4.46 o 
   4  -9   3       19.44       23.06      5.30 o 
  -5  -8   3       15.43       22.72      5.16 o 
  -4  -8   3       32.95       40.96      5.20 o 
  -3  -8   3        8.67        9.91      3.17 o 
  -2  -8   3        8.51       12.54      2.88 o 
  -1  -8   3        7.76        7.21      3.10 o 
   0  -8   3        8.72        6.85      2.51 o 
   1  -8   3       69.45       81.34      6.31 o 
   2  -8   3      101.51       97.14      6.54 o 
   3  -8   3        0.77        3.43      3.85 o 
   4  -8   3        2.63        1.22      3.99 o 
  -6  -7   3        8.60        8.16      3.92 o 
  -5  -7   3       57.58       59.91      6.08 o 
  -4  -7   3       80.50       78.35      5.43 o 
  -3  -7   3       32.06       27.84      3.02 o 
  -2  -7   3       20.03       21.78      4.95 o 
  -1  -7   3      308.83      275.66      9.24 o 
   0  -7   3      420.07      402.66     12.30 o 
   1  -7   3      126.84      119.74      5.95 o 
   2  -7   3      103.83      110.22      8.20 o 
   3  -7   3       94.60       98.01      5.99 o 
   4  -7   3       57.77       67.17      8.07 o 
   5  -7   3       43.23       41.28      4.67 o 
  -6  -6   3        6.97        5.99      3.68 o 
  -5  -6   3       26.54       30.82      4.62 o 
  -4  -6   3      130.09      129.55      6.34 o 
  -3  -6   3       22.06       22.47      2.76 o 
  -2  -6   3       45.85       45.65      2.93 o 
  -1  -6   3       23.34       20.21      3.12 o 
   0  -6   3       52.23       49.85      5.19 o 
   1  -6   3      205.25      203.20      6.13 o 
   2  -6   3        3.29        4.46      2.10 o 
   3  -6   3       51.73       45.48      3.64 o 
   4  -6   3       59.02       58.55      4.87 o 
   5  -6   3       14.34       10.81      3.04 o 
  -6  -5   3       37.70       38.21      4.36 o 
  -5  -5   3      204.66      209.66      7.41 o 
  -4  -5   3      146.65      144.83      5.50 o 
  -3  -5   3       73.94       70.90      2.91 o 
  -2  -5   3        8.10        8.70      1.86 o 
  -1  -5   3       79.70       81.31      4.80 o 
   0  -5   3      560.88      573.03     10.13 o 
   1  -5   3       89.48       87.28      3.18 o 
   2  -5   3       19.16       16.30      1.27 o 
   3  -5   3      178.63      175.56      6.36 o 
   4  -5   3       35.70       40.47      4.08 o 
   5  -5   3        7.11       10.70      3.49 o 
   6  -5   3        3.14        6.41      3.77 o 
  -7  -4   3       19.83       35.53      6.24 o 
  -6  -4   3       15.09       15.09      2.98 o 
  -5  -4   3       30.88       29.35      3.14 o 
  -4  -4   3      273.47      284.60      6.84 o 
  -3  -4   3      139.44      139.46      4.46 o 
  -2  -4   3       20.03       25.21      2.12 o 
  -1  -4   3        5.07        7.44      1.69 o 
   0  -4   3      703.36      707.67      9.54 o 
   1  -4   3      439.88      431.84      5.64 o 
   2  -4   3       30.70       30.01      2.58 o 
   3  -4   3        4.90        3.37      2.37 o 
   4  -4   3       26.79       28.45      4.26 o 
   5  -4   3       31.61       28.76      5.28 o 
   6  -4   3       14.12       15.03      5.26 o 
  -7  -3   3        8.77       11.95      4.08 o 
  -6  -3   3       25.16       27.19      4.10 o 
  -5  -3   3      243.57      239.32      7.79 o 
  -4  -3   3      236.54      228.35      4.69 o 
  -3  -3   3       64.47       61.27      3.91 o 
  -2  -3   3      338.05      353.01      4.91 o 
  -1  -3   3      947.43      973.93      8.43 o 
   0  -3   3      673.52      629.14      7.14 o 
   1  -3   3      363.03      362.87      5.75 o 
   2  -3   3       58.41       63.73      2.62 o 
   3  -3   3      222.98      214.86      8.15 o 
   4  -3   3      229.28      227.31     10.41 o 
   5  -3   3       46.00       40.33      5.44 o 
   6  -3   3        2.67       10.55      3.93 o 
  -7  -2   3       21.50       23.15      4.75 o 
  -6  -2   3       25.02       30.81      4.35 o 
  -5  -2   3       14.99       15.35      2.28 o 
  -4  -2   3      120.35      128.30      4.66 o 
  -3  -2   3      193.95      194.60      5.02 o 
  -2  -2   3       61.54       64.77      2.57 o 
  -1  -2   3      103.59       98.65      2.15 o 
   0  -2   3      709.97      710.03      5.72 o 
   1  -2   3      349.58      345.07      5.21 o 
   2  -2   3      219.30      231.96      5.67 o 
   3  -2   3       75.45       72.02      5.61 o 
   4  -2   3      101.98       92.50      5.98 o 
   5  -2   3      221.54      225.61      9.41 o 
   6  -2   3       35.13       28.64      5.65 o 
  -7  -1   3        2.63        6.85      3.46 o 
  -6  -1   3       99.84       90.43      6.87 o 
  -5  -1   3       57.26       58.75      3.30 o 
  -4  -1   3      193.73      190.83      4.41 o 
  -3  -1   3       70.41       81.57      3.37 o 
  -2  -1   3      376.45      375.53      5.22 o 
  -1  -1   3      380.21      370.03      5.39 o 
   0  -1   3     5918.24     5755.38     17.53 o 
   1  -1   3     1511.33     1559.05      9.75 o 
   2  -1   3       70.36       69.69      2.29 o 
   3  -1   3      278.63      274.89      8.16 o 
   4  -1   3      300.92      303.45      7.94 o 
   5  -1   3       43.33       39.44      4.19 o 
   6  -1   3       17.21       19.78      5.12 o 
  -7   0   3       10.49       17.03      6.18 o 
  -6   0   3       11.52       10.71      3.61 o 
  -5   0   3       38.51       34.80      2.62 o 
  -4   0   3       10.11        4.34      1.51 o 
  -3   0   3      176.77      161.74      3.68 o 
  -2   0   3       32.11       28.29      1.77 o 
  -1   0   3      104.74      111.53      1.62 o 
   0   0   3        0.20        1.24      1.21 o 
   1   0   3     1555.82     1504.64      9.51 o 
   2   0   3      135.49      126.89      3.72 o 
   3   0   3       35.05       32.44      2.54 o 
   4   0   3      112.84      118.74      4.53 o 
   5   0   3      116.37      108.08      6.45 o 
   6   0   3      129.61      135.37      9.65 o 
   7   0   3        0.72        4.00      5.88 o 
  -7   1   3        2.58       11.42      6.10 o 
  -6   1   3       99.51       91.37      6.00 o 
  -5   1   3       57.25       59.03      3.84 o 
  -4   1   3      194.74      189.03      5.89 o 
  -3   1   3       70.18       84.00      2.24 o 
  -2   1   3      370.00      379.42      5.19 o 
  -1   1   3      382.55      370.50      3.82 o 
   0   1   3     5872.42     5692.79     31.83 o 
   1   1   3     1511.02     1569.60      8.80 o 
   2   1   3       73.03       79.10      2.64 o 
   3   1   3      276.73      273.96      5.80 o 
   4   1   3      302.16      303.79      7.72 o 
   5   1   3       44.03       42.14      4.73 o 
   6   1   3       17.67       16.75      4.83 o 
  -7   2   3       20.99       25.42     10.12 o 
  -6   2   3       25.62       26.55      5.20 o 
  -5   2   3       14.75       15.32      2.95 o 
  -4   2   3      121.44      125.83      4.23 o 
  -3   2   3      197.11      184.76      7.02 o 
  -2   2   3       65.63       66.26      2.52 o 
  -1   2   3      102.50       95.40      2.72 o 
   0   2   3      700.80      714.11      6.11 o 
   1   2   3      345.04      348.72      4.51 o 
   2   2   3      222.66      214.69      5.40 o 
   3   2   3       76.30       75.65      2.52 o 
   4   2   3      101.69       99.98      5.45 o 
   5   2   3      223.59      230.15      7.77 o 
   6   2   3       36.70       36.63      4.65 o 
  -7   3   3        8.75       11.56      7.12 o 
  -6   3   3       26.24       22.92      6.06 o 
  -5   3   3      239.30      232.30      7.65 o 
  -4   3   3      236.29      238.26      8.72 o 
  -3   3   3       64.37       62.10      2.90 o 
  -2   3   3      340.36      355.96      5.62 o 
  -1   3   3      950.42      981.13      7.73 o 
   0   3   3      673.48      643.65     11.87 o 
   1   3   3      365.54      356.25      8.23 o 
   2   3   3       57.00       65.53      2.45 o 
   3   3   3      220.72      218.10      6.10 o 
   4   3   3      231.30      230.67      7.92 o 
   5   3   3       45.46       50.18      4.36 o 
   6   3   3        2.78        9.55      4.07 o 
  -7   4   3       19.69       33.16      6.68 o 
  -6   4   3       14.72       19.68      7.05 o 
  -5   4   3       31.30       32.91      4.94 o 
  -4   4   3      270.25      256.42      9.10 o 
  -3   4   3      141.47      137.60      4.92 o 
  -2   4   3       21.49       22.28      2.59 o 
  -1   4   3        5.25        5.75      1.43 o 
   0   4   3      706.21      752.35      7.55 o 
   1   4   3      450.11      431.71     10.27 o 
   2   4   3       29.30       25.88      2.07 o 
   3   4   3        5.10        8.39      2.30 o 
   4   4   3       26.96       29.78      3.68 o 
   5   4   3       31.66       26.22      3.69 o 
   6   4   3       13.83       24.57      6.15 o 
  -6   5   3       37.10       29.78      7.02 o 
  -5   5   3      203.53      204.90     13.88 o 
  -4   5   3      146.25      137.56      6.91 o 
  -3   5   3       74.21       73.98      4.13 o 
  -2   5   3        8.91        9.53      2.05 o 
  -1   5   3       82.32       86.91      3.49 o 
   0   5   3      555.48      579.58      6.21 o 
   1   5   3       88.21       87.26      5.63 o 
   2   5   3       18.32       20.19      1.81 o 
   3   5   3      178.96      174.38      6.94 o 
   4   5   3       34.80       36.42      4.64 o 
   5   5   3        6.88        9.43      3.73 o 
   6   5   3        2.87        4.41      4.35 o 
  -6   6   3        6.75       14.81      7.45 o 
  -5   6   3       26.88       27.86      7.40 o 
  -4   6   3      132.54      131.13     11.30 o 
  -3   6   3       23.81       23.12      3.79 o 
  -2   6   3       47.13       41.40      3.48 o 
  -1   6   3       23.50       25.05      3.00 o 
   0   6   3       53.27       51.60      3.05 o 
   1   6   3      202.28      189.50      8.57 o 
   2   6   3        3.92        6.17      3.54 o 
   3   6   3       51.65       58.46      8.73 o 
   4   6   3       58.55       54.67      5.56 o 
   5   6   3       14.45       16.36      4.54 o 
  -6   7   3        8.53        3.17      6.11 o 
  -5   7   3       58.14       60.31      9.28 o 
  -4   7   3       82.10       76.51     10.11 o 
  -3   7   3       32.20       28.67      6.61 o 
  -2   7   3       20.80       21.83      3.44 o 
  -1   7   3      310.53      312.34     23.48 o 
   0   7   3      417.97      412.95      9.64 o 
   1   7   3      126.20      118.61      7.77 o 
   2   7   3      103.33      106.88      7.20 o 
   3   7   3       94.66      113.81     10.95 o 
   4   7   3       57.93       65.47      7.87 o 
   5   7   3       43.20       48.58      5.67 o 
  -5   8   3       15.57       20.56      7.88 o 
  -4   8   3       32.14       22.40      7.05 o 
  -3   8   3        9.15       22.26      6.54 o 
  -2   8   3        7.75        5.57      2.96 o 
  -1   8   3        7.77       16.52      6.98 o 
   0   8   3        8.99        4.91      4.54 o 
   1   8   3       71.53       74.12      7.04 o 
   2   8   3       99.23      104.17      8.04 o 
   3   8   3        0.73       13.68      6.88 o 
   4   8   3        2.72        8.61      5.21 o 
  -4   9   3       15.27       28.98      7.62 o 
  -3   9   3        5.02        7.19      3.88 o 
  -2   9   3        9.79        0.40      5.67 o 
  -1   9   3       13.51       -2.82      5.47 o 
   0   9   3       89.91       95.61      7.87 o 
   1   9   3       17.67       22.30      5.34 o 
   2   9   3        4.45       15.05      6.68 o 
   3   9   3       17.31       13.24      7.20 o 
   4   9   3       19.30       19.22      7.77 o 
  -3  10   3       20.68       20.79      6.11 o 
  -2  10   3       15.01       19.12      6.32 o 
  -1  10   3        2.30       -5.55      5.55 o 
   0  10   3       20.11       19.93      6.38 o 
   1  10   3       10.99       24.99      5.66 o 
   2  10   3       18.45       29.05      8.15 o 
   3  10   3        7.45       18.48      7.14 o 
  -1  11   3       23.78       21.90      9.63 o 
   0  11   3       50.27       53.50      7.08 o 
   1  11   3        0.75        6.86      6.28 o 
  -1 -11   4        2.45        0.08      4.48 o 
   0 -11   4       15.48       13.72      4.92 o 
  -3 -10   4        2.53        1.41     17.76 o 
  -2 -10   4        5.32        8.60      5.41 o 
  -1 -10   4       46.03       40.36      4.60 o 
   0 -10   4       19.51       19.73      4.14 o 
   1 -10   4        1.49       -0.07      3.07 o 
   2 -10   4        2.60        1.07      4.56 o 
  -4  -9   4        9.80       14.06      8.21 o 
  -3  -9   4       27.14       27.18      4.29 o 
  -2  -9   4       10.91       10.41      2.84 o 
  -1  -9   4        0.83        1.66      2.96 o 
   0  -9   4        9.00       11.73      3.59 o 
   1  -9   4        8.23        4.79      3.14 o 
   2  -9   4        4.02        5.72      3.68 o 
   3  -9   4        1.29        1.73      3.80 o 
  -5  -8   4       48.21       49.34     11.34 o 
  -4  -8   4        2.63        0.50      4.57 o 
  -3  -8   4        4.28        3.39      2.58 o 
  -2  -8   4       60.27       65.22      4.67 o 
  -1  -8   4      102.76      110.01      6.62 o 
   0  -8   4       22.95       23.53      3.95 o 
   1  -8   4       37.16       38.18      4.51 o 
   2  -8   4        5.46        0.60      3.88 o 
   3  -8   4       23.25       11.07      4.57 o 
   4  -8   4       18.96       29.92      5.93 o 
  -5  -7   4       18.34       21.81      4.96 o 
  -4  -7   4       36.99       36.91      6.61 o 
  -3  -7   4       76.80       74.27      5.79 o 
  -2  -7   4      117.27      112.89      5.49 o 
  -1  -7   4        8.00       14.19      3.79 o 
   0  -7   4      261.95      254.43      9.11 o 
   1  -7   4      225.03      217.91      7.27 o 
   2  -7   4      156.61      159.77      7.93 o 
   3  -7   4       48.44       42.84      4.36 o 
   4  -7   4        0.39        5.61      3.70 o 
   5  -7   4       48.73       48.36      5.87 o 
  -6  -6   4       12.16       15.17      3.95 o 
  -5  -6   4       64.11       63.37      5.25 o 
  -4  -6   4      101.60      105.30      5.96 o 
  -3  -6   4      184.91      176.72      5.69 o 
  -2  -6   4        8.72       10.56      2.18 o 
  -1  -6   4      144.13      145.31      5.69 o 
   0  -6   4      219.49      219.74      7.96 o 
   1  -6   4       20.91       20.39      3.01 o 
   2  -6   4      116.57      109.72      4.75 o 
   3  -6   4       64.03       66.02      4.17 o 
   4  -6   4       15.83       19.02      3.30 o 
   5  -6   4        5.81        1.40      3.06 o 
  -6  -5   4       16.64       12.54      3.30 o 
  -5  -5   4        5.52        3.86      2.79 o 
  -4  -5   4        3.58        2.24      2.42 o 
  -3  -5   4      161.40      163.03      5.19 o 
  -2  -5   4       18.97       18.51      2.77 o 
  -1  -5   4       89.76       97.33      4.42 o 
   0  -5   4      277.58      271.57      6.73 o 
   1  -5   4      145.09      143.11      3.44 o 
   2  -5   4        9.86       11.22      1.49 o 
   3  -5   4       33.08       27.56      2.97 o 
   4  -5   4      143.70      130.04      6.67 o 
   5  -5   4       70.53       61.70      5.71 o 
   6  -5   4        6.91        8.97      3.44 o 
  -7  -4   4       12.03       22.03      6.45 o 
  -6  -4   4       24.00       29.48      3.31 o 
  -5  -4   4       60.39       58.17      3.89 o 
  -4  -4   4      220.04      210.44      6.04 o 
  -3  -4   4       13.51       11.99      2.00 o 
  -2  -4   4       41.18       42.68      2.87 o 
  -1  -4   4      471.19      503.48      8.32 o 
   0  -4   4     1033.92      985.43      9.78 o 
   1  -4   4       74.21       75.38      2.31 o 
   2  -4   4       66.83       73.96      2.55 o 
   3  -4   4       95.22       97.85      6.28 o 
   4  -4   4       71.31       74.00      8.21 o 
   5  -4   4       15.65       12.93      4.53 o 
   6  -4   4        0.46       -0.38      3.77 o 
  -7  -3   4        9.78       24.10      5.22 o 
  -6  -3   4        6.45        9.26      2.91 o 
  -5  -3   4       18.30       20.22      3.35 o 
  -4  -3   4      153.46      147.44      5.08 o 
  -3  -3   4      211.36      225.24      5.05 o 
  -2  -3   4      188.03      186.37      4.64 o 
  -1  -3   4      791.13      848.20      9.20 o 
   0  -3   4      513.75      535.52      7.27 o 
   1  -3   4      609.20      583.76      6.04 o 
   2  -3   4       60.42       58.01      2.43 o 
   3  -3   4       32.28       32.28      4.86 o 
   4  -3   4      153.72      140.17      9.12 o 
   5  -3   4       41.66       52.13      6.36 o 
   6  -3   4        3.82        5.24      5.16 o 
  -7  -2   4       21.08       20.63      5.06 o 
  -6  -2   4        1.74        3.88      3.38 o 
  -5  -2   4      273.95      255.74      7.54 o 
  -4  -2   4      507.21      501.76      8.62 o 
  -3  -2   4       44.34       49.05      3.17 o 
  -2  -2   4       84.15       83.93      3.33 o 
  -1  -2   4      775.92      762.64      7.61 o 
   0  -2   4      567.87      583.78      6.28 o 
   1  -2   4      467.53      498.65      7.79 o 
   2  -2   4      189.71      180.09      4.35 o 
   3  -2   4      111.01      106.58      7.71 o 
   4  -2   4      104.18       92.73      7.13 o 
   5  -2   4       34.18       34.99      6.95 o 
   6  -2   4       70.12       73.28      9.48 o 
  -7  -1   4       30.77       35.82      5.08 o 
  -6  -1   4        1.43        6.71      3.76 o 
  -5  -1   4       29.99       24.47      3.22 o 
  -4  -1   4       95.87      106.22      4.52 o 
  -3  -1   4      307.35      326.77      7.23 o 
  -2  -1   4      258.32      274.31      5.02 o 
  -1  -1   4      357.09      378.35      4.69 o 
   0  -1   4       93.17       94.37      2.81 o 
   1  -1   4      673.59      692.89      8.33 o 
   2  -1   4      234.19      255.15      5.72 o 
   3  -1   4       13.79        9.35      1.43 o 
   4  -1   4      256.47      263.80     11.24 o 
   5  -1   4       45.88       45.52      6.13 o 
   6  -1   4       12.65       12.71      4.65 o 
  -7   0   4        3.66        3.73      3.64 o 
  -6   0   4       75.41       83.23      5.43 o 
  -5   0   4      141.62      136.67      4.76 o 
  -4   0   4       94.20       88.43      3.98 o 
  -3   0   4       26.53       25.73      2.23 o 
  -2   0   4        3.24        2.72      1.18 o 
  -1   0   4      147.71      135.73      2.42 o 
   0   0   4     4221.19     4226.47     16.07 o 
   1   0   4      533.11      587.29      8.58 o 
   2   0   4      108.34      104.27      5.32 o 
   3   0   4      720.20      742.03     13.37 o 
   4   0   4      169.80      171.31      5.41 o 
   5   0   4       33.63       35.26      4.43 o 
   6   0   4        3.82        2.13      4.73 o 
  -7   1   4       31.31       34.64      8.41 o 
  -6   1   4        1.22        0.10      4.40 o 
  -5   1   4       29.99       29.42      4.83 o 
  -4   1   4       97.54      100.33      4.07 o 
  -3   1   4      297.01      311.25      6.05 o 
  -2   1   4      252.69      267.80      3.45 o 
  -1   1   4      357.05      384.87      4.38 o 
   0   1   4       89.66       90.37      2.34 o 
   1   1   4      657.98      678.20      7.29 o 
   2   1   4      239.41      253.68      5.87 o 
   3   1   4       13.78       12.53      2.44 o 
   4   1   4      255.76      246.57      7.26 o 
   5   1   4       45.93       38.38      7.39 o 
   6   1   4       12.93       15.78      4.72 o 
  -7   2   4       21.06       25.39      5.36 o 
  -6   2   4        1.66        0.53      2.80 o 
  -5   2   4      277.94      271.46     10.54 o 
  -4   2   4      508.42      485.71      7.27 o 
  -3   2   4       44.19       47.60      2.25 o 
  -2   2   4       85.78       88.12      3.17 o 
  -1   2   4      767.33      759.64      7.15 o 
   0   2   4      558.21      570.66      7.01 o 
   1   2   4      467.78      496.63      4.91 o 
   2   2   4      186.55      175.18      5.96 o 
   3   2   4      114.15      107.17      4.06 o 
   4   2   4      106.57      117.13      5.56 o 
   5   2   4       34.31       40.69      4.88 o 
   6   2   4       70.51       65.58      6.06 o 
  -7   3   4        9.43       13.50      4.81 o 
  -6   3   4        6.52       -6.41      6.41 o 
  -5   3   4       18.30       18.44      2.94 o 
  -4   3   4      154.31      145.04      7.50 o 
  -3   3   4      213.46      228.98      5.48 o 
  -2   3   4      188.76      170.72      5.58 o 
  -1   3   4      791.23      835.34      9.41 o 
   0   3   4      507.97      544.08      7.24 o 
   1   3   4      605.42      588.81      7.88 o 
   2   3   4       59.38       61.36      3.05 o 
   3   3   4       32.25       33.29      2.41 o 
   4   3   4      154.62      162.59      6.68 o 
   5   3   4       41.55       48.76      5.56 o 
   6   3   4        4.02        1.78      3.69 o 
  -7   4   4       12.09       19.07      5.50 o 
  -6   4   4       23.78       18.32      5.77 o 
  -5   4   4       58.46       74.58      6.56 o 
  -4   4   4      220.95      216.90     10.50 o 
  -3   4   4       13.41       11.91      2.25 o 
  -2   4   4       42.99       44.10      3.24 o 
  -1   4   4      472.62      514.33      7.13 o 
   0   4   4     1039.09      959.76     22.46 o 
   1   4   4       74.46       83.56      5.25 o 
   2   4   4       68.73       76.23      3.13 o 
   3   4   4       94.62      101.32      5.01 o 
   4   4   4       70.51       81.13      5.47 o 
   5   4   4       15.57       12.05      3.45 o 
   6   4   4        0.53        6.62      4.45 o 
  -6   5   4       16.22        9.97      5.75 o 
  -5   5   4        5.52        0.15      6.07 o 
  -4   5   4        4.17        0.13      4.74 o 
  -3   5   4      160.03      152.23      7.47 o 
  -2   5   4       19.46       16.17      3.40 o 
  -1   5   4       89.76       94.46      2.73 o 
   0   5   4      275.86      278.71      5.81 o 
   1   5   4      143.64      144.32      7.21 o 
   2   5   4        8.83        9.36      2.07 o 
   3   5   4       33.07       33.29      3.52 o 
   4   5   4      145.12      137.35      7.49 o 
   5   5   4       69.11       69.11      8.08 o 
   6   5   4        6.59        9.64      7.01 o 
  -6   6   4       11.73       18.59      7.69 o 
  -5   6   4       65.22       91.02     10.34 o 
  -4   6   4      104.46      114.27     10.77 o 
  -3   6   4      184.72      175.25      8.49 o 
  -2   6   4        8.01        6.07      2.34 o 
  -1   6   4      143.23      133.74      3.90 o 
   0   6   4      217.67      211.46     11.23 o 
   1   6   4       20.87       21.49      3.39 o 
   2   6   4      116.34      107.17      6.66 o 
   3   6   4       64.86       67.06      5.66 o 
   4   6   4       16.55       22.72      5.07 o 
   5   6   4        5.84        7.03      3.74 o 
  -5   7   4       18.35       25.29      7.15 o 
  -4   7   4       36.87       45.57      8.28 o 
  -3   7   4       78.57       74.86      8.48 o 
  -2   7   4      117.31      110.49      5.78 o 
  -1   7   4        8.00       13.58      4.64 o 
   0   7   4      262.97      254.38     10.44 o 
   1   7   4      223.96      210.11      9.75 o 
   2   7   4      156.62      156.62      9.08 o 
   3   7   4       48.45       62.03     20.46 o 
   4   7   4        0.50        1.72      5.55 o 
   5   7   4       48.99       54.28      7.26 o 
  -5   8   4       48.28       47.94      9.01 o 
  -4   8   4        2.30       -4.56      5.49 o 
  -3   8   4        4.31        7.03      7.27 o 
  -2   8   4       61.42       71.00      5.89 o 
  -1   8   4      101.07      102.88     10.23 o 
   0   8   4       23.60       11.49      5.77 o 
   1   8   4       37.06       34.78      5.34 o 
   2   8   4        5.96        9.19      6.68 o 
   3   8   4       22.12       19.91      7.66 o 
   4   8   4       18.56       17.87      5.21 o 
  -4   9   4        9.73       17.78      7.17 o 
  -3   9   4       27.92       47.86      7.83 o 
  -2   9   4       11.71        4.64     11.13 o 
  -1   9   4        0.83       -1.23      5.18 o 
   0   9   4        9.59        7.80      4.85 o 
   1   9   4        7.95        9.84      6.02 o 
   2   9   4        4.46       12.20      6.54 o 
   3   9   4        1.29       21.14     15.40 o 
  -3  10   4        2.51       -3.47      8.68 o 
  -2  10   4        4.95        3.62      5.70 o 
  -1  10   4       46.06       37.26      7.61 o 
   0  10   4       19.31       32.92      5.90 o 
   1  10   4        1.49        7.23      4.70 o 
   2  10   4        2.57        6.44      7.25 o 
  -1  11   4        2.45        1.07      5.60 o 
   0  11   4       15.45       29.85      5.84 o 
  -3 -10   5       29.33       32.82      8.27 o 
  -2 -10   5        2.28       -2.00      4.10 o 
  -1 -10   5        6.29       20.01      4.38 o 
   0 -10   5       39.00       40.54      6.29 o 
   1 -10   5       19.26       32.70      6.22 o 
   2 -10   5       12.90        9.79      4.57 o 
  -4  -9   5       20.78       25.31      7.08 o 
  -3  -9   5        2.95        4.98      3.69 o 
  -2  -9   5       15.04       14.19      3.71 o 
  -1  -9   5       27.34       28.99      4.64 o 
   0  -9   5       16.42       23.87      4.11 o 
   1  -9   5        1.93        6.16      2.97 o 
   2  -9   5        3.08        4.79      3.16 o 
   3  -9   5       12.91       10.41      4.93 o 
  -5  -8   5       20.71        3.63      5.19 o 
  -4  -8   5       44.93       54.61      5.71 o 
  -3  -8   5       36.88       40.91      7.92 o 
  -2  -8   5       19.18       18.72      3.07 o 
  -1  -8   5       44.55       53.02      4.44 o 
   0  -8   5       86.84       82.77      6.09 o 
   1  -8   5        3.84        1.80      2.79 o 
   2  -8   5       12.42       10.59      3.51 o 
   3  -8   5        0.81       -1.42      3.53 o 
   4  -8   5       15.68       13.71      3.93 o 
  -5  -7   5       67.62       70.92     10.04 o 
  -4  -7   5       52.86       48.33      5.20 o 
  -3  -7   5        5.92        4.19      2.80 o 
  -2  -7   5       44.74       53.12      3.49 o 
  -1  -7   5      444.59      437.93     10.39 o 
   0  -7   5       11.99        6.01      3.08 o 
   1  -7   5       49.39       52.39      4.07 o 
   2  -7   5       25.52       30.33      4.07 o 
   3  -7   5       33.08       33.20      4.26 o 
   4  -7   5       19.61       20.32      4.44 o 
  -6  -6   5        2.58        3.58      4.07 o 
  -5  -6   5       34.03       39.53      5.01 o 
  -4  -6   5        3.43        7.68      2.96 o 
  -3  -6   5       28.17       25.70      2.80 o 
  -2  -6   5       50.76       51.59      4.12 o 
  -1  -6   5       77.34       80.02      4.51 o 
   0  -6   5      280.31      271.84      7.67 o 
   1  -6   5      225.99      224.08      7.07 o 
   2  -6   5       28.74       33.14      2.97 o 
   3  -6   5       37.84       31.57      3.12 o 
   4  -6   5       28.58       28.56      5.56 o 
   5  -6   5       18.10       16.01      5.31 o 
  -6  -5   5       18.78       24.15      3.83 o 
  -5  -5   5        2.90        2.32      2.80 o 
  -4  -5   5      238.91      234.89      7.20 o 
  -3  -5   5      192.21      182.55      6.76 o 
  -2  -5   5       22.10       25.46      2.48 o 
  -1  -5   5      243.14      246.35      6.66 o 
   0  -5   5      353.66      348.74      7.37 o 
   1  -5   5       76.52       74.83      2.74 o 
   2  -5   5      177.41      173.70      5.73 o 
   3  -5   5       71.27       72.45      4.84 o 
   4  -5   5       74.79       88.66      6.53 o 
   5  -5   5       22.29       22.44      4.46 o 
  -7  -4   5       14.96       22.18      6.56 o 
  -6  -4   5        2.16        4.67      2.62 o 
  -5  -4   5       14.50       15.32      2.71 o 
  -4  -4   5      100.33      100.51      4.92 o 
  -3  -4   5      405.41      406.18      8.19 o 
  -2  -4   5        8.61       14.28      2.79 o 
  -1  -4   5       88.32       99.52      3.88 o 
   0  -4   5      543.49      533.81     10.22 o 
   1  -4   5      377.21      356.38      5.12 o 
   2  -4   5       10.61       10.89      1.72 o 
   3  -4   5       40.91       41.47      6.88 o 
   4  -4   5       80.39       69.87      7.16 o 
   5  -4   5       78.85       85.31      8.05 o 
   6  -4   5        0.71       -2.59      4.66 o 
  -7  -3   5        0.62        7.77      4.03 o 
  -6  -3   5       17.83       21.61      3.68 o 
  -5  -3   5      272.23      260.20      7.81 o 
  -4  -3   5      159.04      160.48      5.85 o 
  -3  -3   5       21.51       22.03      2.58 o 
  -2  -3   5      453.34      471.80      7.56 o 
  -1  -3   5      498.60      507.83     12.47 o 
   0  -3   5      248.44      236.56      5.14 o 
   1  -3   5       37.83       36.82      2.50 o 
   2  -3   5        4.15        4.63      1.48 o 
   3  -3   5      109.09      114.98      5.26 o 
   4  -3   5       40.16       30.67      5.33 o 
   5  -3   5        6.93        1.17      3.49 o 
   6  -3   5       25.11       27.55      7.90 o 
  -7  -2   5       17.06       31.78      4.63 o 
  -6  -2   5       42.47       44.62      5.54 o 
  -5  -2   5       14.92       11.26      2.77 o 
  -4  -2   5      393.61      377.98      8.39 o 
  -3  -2   5      158.37      154.16      4.35 o 
  -2  -2   5       67.24       63.39      3.56 o 
  -1  -2   5      515.19      558.06     12.35 o 
   0  -2   5      532.82      530.77      6.13 o 
   1  -2   5      179.57      180.45      4.76 o 
   2  -2   5       44.40       47.64      2.78 o 
   3  -2   5      321.30      330.81      9.02 o 
   4  -2   5       46.49       53.29      9.51 o 
   5  -2   5       67.70       82.29      9.68 o 
   6  -2   5       46.33       46.61      8.62 o 
  -7  -1   5        7.21        6.14      3.89 o 
  -6  -1   5       45.39       43.07      4.67 o 
  -5  -1   5      138.36      132.30      5.63 o 
  -4  -1   5       65.89       65.25      3.62 o 
  -3  -1   5      169.37      186.42      5.34 o 
  -2  -1   5      168.19      166.49      3.42 o 
  -1  -1   5      505.04      513.25      6.77 o 
   0  -1   5      311.94      317.40      6.78 o 
   1  -1   5      204.86      209.03      5.28 o 
   2  -1   5      134.83      139.09      5.00 o 
   3  -1   5      199.13      194.05      5.03 o 
   4  -1   5        2.38       12.52      5.92 o 
   5  -1   5        4.44       -1.69      5.10 o 
   6  -1   5        8.75        9.77      5.39 o 
  -7   0   5       38.16       43.76      5.36 o 
  -6   0   5        8.28       10.12      3.48 o 
  -5   0   5       45.44       35.70      3.33 o 
  -4   0   5      338.29      339.46      7.50 o 
  -3   0   5      176.38      162.29      5.01 o 
  -2   0   5        4.37        3.62      1.29 o 
  -1   0   5      128.77      134.65      3.04 o 
   0   0   5       17.81       13.86      2.50 o 
   1   0   5     2399.48     2397.58     29.24 o 
   2   0   5       78.07       85.91      6.47 o 
   3   0   5       20.29       24.01      2.67 o 
   4   0   5      185.52      203.59     10.33 o 
   5   0   5        6.35       -0.46      4.43 o 
   6   0   5       21.97       27.70      5.96 o 
  -7   1   5        7.13        8.07      3.91 o 
  -6   1   5       45.60       40.33      4.16 o 
  -5   1   5      139.37      131.52      6.21 o 
  -4   1   5       65.58       64.45      3.56 o 
  -3   1   5      170.24      170.92      3.83 o 
  -2   1   5      162.45      162.43      3.13 o 
  -1   1   5      495.63      505.56      7.29 o 
   0   1   5      305.55      323.84      7.81 o 
   1   1   5      203.77      202.60      5.47 o 
   2   1   5      129.96      139.64      5.59 o 
   3   1   5      200.81      210.29      5.80 o 
   4   1   5        2.37        2.21      3.66 o 
   5   1   5        4.42        0.41      3.47 o 
   6   1   5        9.48       18.80      5.18 o 
  -7   2   5       17.46       31.31      6.11 o 
  -6   2   5       43.41       35.71      5.13 o 
  -5   2   5       14.68        4.16      4.03 o 
  -4   2   5      397.39      384.82      5.00 o 
  -3   2   5      155.06      148.33      3.19 o 
  -2   2   5       66.17       61.86      2.88 o 
  -1   2   5      516.54      557.72      8.41 o 
   0   2   5      527.88      534.42      7.74 o 
   1   2   5      183.50      176.31      4.53 o 
   2   2   5       46.45       49.46      2.90 o 
   3   2   5      320.54      323.27      8.04 o 
   4   2   5       46.60       45.40      4.36 o 
   5   2   5       67.27       72.73      6.00 o 
   6   2   5       47.18       49.78      5.64 o 
  -7   3   5        0.59        5.24      5.99 o 
  -6   3   5       18.43       14.21      6.41 o 
  -5   3   5      273.71      260.22     10.80 o 
  -4   3   5      156.64      163.11      8.35 o 
  -3   3   5       21.82       22.88      2.16 o 
  -2   3   5      455.46      459.92      7.94 o 
  -1   3   5      496.33      508.73      9.70 o 
   0   3   5      244.85      250.00      5.57 o 
   1   3   5       37.93       40.62      2.48 o 
   2   3   5        3.37        4.12      1.79 o 
   3   3   5      110.29      121.14      5.66 o 
   4   3   5       39.33       41.86      5.14 o 
   5   3   5        6.81        9.91      3.53 o 
   6   3   5       24.56       30.60      4.80 o 
  -7   4   5       15.06       17.49      6.73 o 
  -6   4   5        2.45       -4.47      5.00 o 
  -5   4   5       14.62       13.64      3.81 o 
  -4   4   5      103.02       99.84      6.92 o 
  -3   4   5      405.86      404.97     11.84 o 
  -2   4   5        8.21        8.47      3.09 o 
  -1   4   5       87.33       92.83      4.73 o 
   0   4   5      536.58      537.29     10.77 o 
   1   4   5      378.26      377.09      6.80 o 
   2   4   5       10.77       11.81      2.06 o 
   3   4   5       41.31       47.05      5.40 o 
   4   4   5       81.33       81.61      5.22 o 
   5   4   5       78.26       72.73      7.27 o 
   6   4   5        0.59       -4.15      4.15 o 
  -6   5   5       18.62       27.41     10.12 o 
  -5   5   5        3.05        4.36      6.66 o 
  -4   5   5      237.77      231.02      9.96 o 
  -3   5   5      192.13      180.00      8.61 o 
  -2   5   5       21.47       20.74      3.73 o 
  -1   5   5      238.47      239.00      7.52 o 
   0   5   5      355.45      367.20     12.75 o 
   1   5   5       76.54       74.93      7.19 o 
   2   5   5      176.40      182.12      7.58 o 
   3   5   5       72.54       75.47      6.37 o 
   4   5   5       74.04       74.91      7.27 o 
   5   5   5       22.47       22.33      4.38 o 
  -6   6   5        2.35       13.97      7.22 o 
  -5   6   5       33.66       25.01      7.48 o 
  -4   6   5        3.52        0.04      5.76 o 
  -3   6   5       28.22       31.92      4.76 o 
  -2   6   5       49.81       49.49      8.96 o 
  -1   6   5       76.93       77.26      4.80 o 
   0   6   5      281.03      275.66      7.85 o 
   1   6   5      229.87      196.15     12.57 o 
   2   6   5       30.00       22.85      3.37 o 
   3   6   5       37.90       42.11      6.36 o 
   4   6   5       28.30       35.66      5.91 o 
   5   6   5       18.74       18.53      8.82 o 
  -5   7   5       67.66       67.70      9.95 o 
  -4   7   5       53.10       59.10     11.53 o 
  -3   7   5        5.94        7.51      3.64 o 
  -2   7   5       45.20       44.38      4.34 o 
  -1   7   5      444.36      429.67     16.57 o 
   0   7   5       11.75       22.79      4.72 o 
   1   7   5       49.35       48.39      9.24 o 
   2   7   5       25.48       24.35      8.80 o 
   3   7   5       33.95       54.85      9.08 o 
   4   7   5       20.12       28.32      6.52 o 
  -5   8   5       20.74       12.37      6.55 o 
  -4   8   5       44.95       53.68      8.51 o 
  -3   8   5       37.25       41.04      7.74 o 
  -2   8   5       18.64       19.17      3.42 o 
  -1   8   5       44.61       47.06      5.65 o 
   0   8   5       85.44       89.57      7.28 o 
   1   8   5        3.53        3.79      4.68 o 
   2   8   5       11.76       17.72      6.93 o 
   3   8   5        0.83       16.09      5.52 o 
   4   8   5       15.69       25.45      6.14 o 
  -4   9   5       20.78       33.60      9.35 o 
  -3   9   5        2.92       13.33      9.79 o 
  -2   9   5       14.96       -0.61      7.22 o 
  -1   9   5       28.93       26.96      4.80 o 
   0   9   5       16.14       18.03      4.57 o 
   1   9   5        1.90        4.74      3.88 o 
   2   9   5        3.10       20.71      7.24 o 
   3   9   5       12.96       20.45      8.16 o 
  -3  10   5       28.65       30.26      7.79 o 
  -2  10   5        2.30       -1.23      4.70 o 
  -1  10   5        6.21       -3.71      6.40 o 
   0  10   5       39.22       45.91      6.51 o 
   1  10   5       19.02       25.88      7.54 o 
   2  10   5       13.01       30.96     10.60 o 
  -2 -10   6       32.59       16.71      7.08 o 
  -1 -10   6       40.93       35.42      5.69 o 
   0 -10   6        2.88        8.81      5.13 o 
   1 -10   6        1.13       -1.04      4.90 o 
  -4  -9   6       19.94       30.26      7.98 o 
  -3  -9   6       39.59       54.73      7.10 o 
  -2  -9   6        9.68        7.45      3.20 o 
  -1  -9   6       31.61       36.25      5.22 o 
   0  -9   6       16.34       21.51      5.38 o 
   1  -9   6       34.39       37.98      4.95 o 
   2  -9   6        2.45        5.95      3.91 o 
  -5  -8   6       35.66       25.53      5.49 o 
  -4  -8   6       11.99        9.06      4.35 o 
  -3  -8   6        6.57       12.62      4.36 o 
  -2  -8   6       22.21       23.37      4.20 o 
  -1  -8   6       59.96       63.57      5.91 o 
   0  -8   6       13.39       12.03      3.52 o 
   1  -8   6        4.14        5.18      3.45 o 
   2  -8   6        1.32        2.43      3.28 o 
   3  -8   6       24.40       28.07      4.46 o 
  -5  -7   6        1.97        1.03      3.47 o 
  -4  -7   6      167.37      178.59      9.19 o 
  -3  -7   6       97.94      101.01      8.04 o 
  -2  -7   6       13.06       15.72      3.09 o 
  -1  -7   6       48.09       54.87      4.24 o 
   0  -7   6      138.20      134.46      6.10 o 
   1  -7   6        1.81        4.29      3.63 o 
   2  -7   6       45.03       42.99      4.49 o 
   3  -7   6       14.40       16.00      3.34 o 
   4  -7   6       27.31       39.77      6.56 o 
  -6  -6   6        4.81       13.52      4.43 o 
  -5  -6   6       29.14       28.02      4.58 o 
  -4  -6   6       12.58       14.64      3.33 o 
  -3  -6   6        0.44        0.63      2.13 o 
  -2  -6   6       43.67       44.88      3.29 o 
  -1  -6   6      139.80      134.32      5.57 o 
   0  -6   6      128.53      113.22      5.33 o 
   1  -6   6       16.54       15.33      2.67 o 
   2  -6   6      137.45      138.20      6.91 o 
   3  -6   6       20.43       13.25      3.76 o 
   4  -6   6        2.03        3.41      5.26 o 
   5  -6   6        7.00       10.29      4.78 o 
  -6  -5   6        4.14        6.87      3.77 o 
  -5  -5   6       17.78       18.58      4.25 o 
  -4  -5   6       24.85       25.84      4.88 o 
  -3  -5   6      132.53      134.61      6.26 o 
  -2  -5   6       55.78       58.96      3.75 o 
  -1  -5   6       83.62       76.44      3.69 o 
   0  -5   6      207.58      202.12      5.91 o 
   1  -5   6      579.25      552.57      7.78 o 
   2  -5   6       29.60       26.97      3.12 o 
   3  -5   6       35.75       28.88      4.39 o 
   4  -5   6       79.49       82.45      6.27 o 
   5  -5   6       23.06       22.22      5.07 o 
  -6  -4   6       57.44       57.94      4.59 o 
  -5  -4   6       26.02       27.94      3.07 o 
  -4  -4   6      159.39      156.29      6.02 o 
  -3  -4   6        4.73        5.88      2.35 o 
  -2  -4   6      205.21      202.48      5.09 o 
  -1  -4   6      101.89       97.47      3.28 o 
   0  -4   6      183.78      183.21      5.11 o 
   1  -4   6       26.72       24.86      2.67 o 
   2  -4   6      127.81      123.39      6.26 o 
   3  -4   6       24.82       23.19      4.82 o 
   4  -4   6       78.39       82.56      8.00 o 
   5  -4   6        3.21        2.09      3.96 o 
  -7  -3   6       20.25       30.68      4.97 o 
  -6  -3   6        2.22        3.99      3.28 o 
  -5  -3   6      100.48       95.42      4.79 o 
  -4  -3   6      412.46      407.99      9.03 o 
  -3  -3   6      258.83      263.30      5.47 o 
  -2  -3   6       49.81       45.50      2.02 o 
  -1  -3   6      272.75      259.52      7.55 o 
   0  -3   6      178.40      165.53      5.09 o 
   1  -3   6        8.02        1.57      3.04 o 
   2  -3   6        1.86       -1.63      1.86 o 
   3  -3   6       10.89        9.15      2.44 o 
   4  -3   6      109.18      107.30     20.97 o 
   5  -3   6      115.77      128.45     16.04 o 
  -7  -2   6        0.13        1.10      3.39 o 
  -6  -2   6       24.05       30.06      4.30 o 
  -5  -2   6      302.23      295.35      7.28 o 
  -4  -2   6      110.28      107.21      4.64 o 
  -3  -2   6       94.55       97.13      3.43 o 
  -2  -2   6       18.87       18.15      2.26 o 
  -1  -2   6       88.20       87.32      3.21 o 
   0  -2   6      122.33      127.94      4.64 o 
   1  -2   6        3.35        4.16      3.71 o 
   2  -2   6       34.12       32.74      3.01 o 
   3  -2   6       84.08       91.11      6.09 o 
   4  -2   6        1.25        3.42      5.93 o 
   5  -2   6       26.35       22.26      6.85 o 
   6  -2   6       18.69       14.91      6.45 o 
  -7  -1   6       45.99       43.18      5.46 o 
  -6  -1   6       33.19       35.18      4.34 o 
  -5  -1   6      114.49      117.56      5.20 o 
  -4  -1   6      217.83      219.34      6.57 o 
  -3  -1   6       17.84       18.59      2.06 o 
  -2  -1   6       35.16       41.91      1.98 o 
  -1  -1   6      240.56      248.15      5.22 o 
   0  -1   6      770.24      778.83     13.64 o 
   1  -1   6      268.01      260.88     14.32 o 
   2  -1   6        5.37        5.83      2.25 o 
   3  -1   6       73.42       68.56      6.84 o 
   4  -1   6       65.69       61.14      8.56 o 
   5  -1   6       20.91       23.15      6.47 o 
   6  -1   6        1.19        0.67      5.17 o 
  -7   0   6        0.06        1.86      3.41 o 
  -6   0   6       38.12       35.42      5.12 o 
  -5   0   6      313.00      289.91      8.43 o 
  -4   0   6       31.45       33.47      3.27 o 
  -3   0   6       10.71        9.14      2.24 o 
  -2   0   6      649.45      609.80      5.91 o 
  -1   0   6       37.12       34.12      2.14 o 
   0   0   6      868.60      870.17     14.17 o 
   1   0   6       39.90       42.91      3.83 o 
   2   0   6       41.31       41.00      5.20 o 
   3   0   6       52.88       52.74      5.32 o 
   4   0   6       13.85        8.61      5.41 o 
   5   0   6        5.81       -1.04      5.62 o 
   6   0   6        0.56        4.91      5.17 o 
  -7   1   6       46.52       54.29      5.88 o 
  -6   1   6       33.96       35.55      4.75 o 
  -5   1   6      113.84      102.47      5.92 o 
  -4   1   6      218.81      206.16      6.12 o 
  -3   1   6       16.86       17.75      1.56 o 
  -2   1   6       34.36       42.51      1.99 o 
  -1   1   6      241.15      248.89      6.63 o 
   0   1   6      769.59      774.35     13.25 o 
   1   1   6      259.76      261.07      7.91 o 
   2   1   6        5.56        0.42      1.93 o 
   3   1   6       73.68       69.53      4.17 o 
   4   1   6       64.25       58.04      5.30 o 
   5   1   6       21.48       16.72      3.99 o 
   6   1   6        1.14        2.35      4.46 o 
  -7   2   6        0.14        4.76      3.25 o 
  -6   2   6       23.31       24.69      4.04 o 
  -5   2   6      305.64      296.36      9.20 o 
  -4   2   6      108.66      110.29      5.58 o 
  -3   2   6       95.40       95.63      3.03 o 
  -2   2   6       20.68       16.01      1.64 o 
  -1   2   6       89.21       83.75      3.89 o 
   0   2   6      124.35      123.15      3.66 o 
   1   2   6        3.14        5.33      2.22 o 
   2   2   6       33.56       31.31      2.85 o 
   3   2   6       85.49       96.40      3.88 o 
   4   2   6        1.11        3.90      2.70 o 
   5   2   6       25.90       19.80      6.07 o 
   6   2   6       18.41       17.58      4.09 o 
  -7   3   6       20.52       30.77      5.93 o 
  -6   3   6        2.06        2.87      4.01 o 
  -5   3   6      101.69      102.99      6.27 o 
  -4   3   6      414.63      390.98     10.69 o 
  -3   3   6      255.02      265.81      7.36 o 
  -2   3   6       48.42       50.85      3.06 o 
  -1   3   6      271.62      275.69      6.86 o 
   0   3   6      182.57      176.69      4.52 o 
   1   3   6        6.85        2.50      1.63 o 
   2   3   6        2.13       -0.18      3.02 o 
   3   3   6       10.98       13.08      2.98 o 
   4   3   6      108.52      104.50      5.68 o 
   5   3   6      114.41      112.04      7.42 o 
  -6   4   6       58.11       57.54      9.45 o 
  -5   4   6       27.14       28.41      4.77 o 
  -4   4   6      159.65      155.85      8.68 o 
  -3   4   6        4.42        2.93      2.21 o 
  -2   4   6      202.28      220.76      5.80 o 
  -1   4   6       98.37       96.96      5.76 o 
   0   4   6      185.51      187.83      7.57 o 
   1   4   6       27.53       23.61      4.61 o 
   2   4   6      128.56      122.44      6.56 o 
   3   4   6       24.49       23.51      3.77 o 
   4   4   6       77.65       83.32      5.85 o 
   5   4   6        3.17        6.19      4.07 o 
  -6   5   6        4.04        6.23      6.53 o 
  -5   5   6       18.01       24.27     15.10 o 
  -4   5   6       23.10       10.89      4.31 o 
  -3   5   6      130.52      129.52     10.73 o 
  -2   5   6       56.84       54.47      4.92 o 
  -1   5   6       82.71       82.66      4.94 o 
   0   5   6      205.61      211.08      7.83 o 
   1   5   6      580.82      549.27      8.15 o 
   2   5   6       28.85       33.28      2.56 o 
   3   5   6       36.37       38.56      5.75 o 
   4   5   6       80.24       81.70      7.52 o 
   5   5   6       22.92       18.02      6.20 o 
  -6   6   6        4.65        8.94      5.75 o 
  -5   6   6       27.97       26.46      7.95 o 
  -4   6   6       12.37        7.33      3.75 o 
  -3   6   6        0.52        4.22      3.13 o 
  -2   6   6       43.38       35.47      4.60 o 
  -1   6   6      141.38      131.35      6.21 o 
   0   6   6      130.64      129.22      7.98 o 
   1   6   6       16.00       15.43      4.04 o 
   2   6   6      141.08      134.48      8.84 o 
   3   6   6       21.26       31.46      6.32 o 
   4   6   6        2.02        2.98      4.60 o 
   5   6   6        6.90        9.44      8.19 o 
  -5   7   6        2.02        0.34      6.56 o 
  -4   7   6      166.76      199.24     33.56 o 
  -3   7   6       98.21       99.37      9.31 o 
  -2   7   6       13.22       12.53      3.92 o 
  -1   7   6       48.19       52.29      4.75 o 
   0   7   6      138.68      134.03      8.14 o 
   1   7   6        2.31        2.40      5.45 o 
   2   7   6       45.62       49.25      6.41 o 
   3   7   6       14.17       17.00      6.24 o 
   4   7   6       27.17       27.21      6.19 o 
  -5   8   6       35.66       37.76      8.92 o 
  -4   8   6       12.07       11.55      5.79 o 
  -3   8   6        6.51        6.38      8.01 o 
  -2   8   6       22.09       20.69      4.52 o 
  -1   8   6       58.25       57.73      5.99 o 
   0   8   6       13.12       13.31      4.16 o 
   1   8   6        4.24        4.29      3.89 o 
   2   8   6        1.05        1.72      5.57 o 
   3   8   6       23.78       36.68      6.62 o 
  -4   9   6       19.64       26.37      7.14 o 
  -3   9   6       39.80       44.25     11.36 o 
  -2   9   6       10.06       16.23      6.68 o 
  -1   9   6       31.32       27.34      5.85 o 
   0   9   6       16.91        7.20      4.32 o 
   1   9   6       34.18       45.86      7.66 o 
   2   9   6        2.63       19.56      7.67 o 
  -2  10   6       32.35       19.26      9.37 o 
  -1  10   6       41.48       30.47      5.00 o 
   0  10   6        2.84        3.33      4.28 o 
   1  10   6        1.12        6.77      6.00 o 
  -1 -10   7       23.45       24.23      4.57 o 
   0 -10   7       53.37       67.40      6.88 o 
  -3  -9   7        5.54       10.69      4.91 o 
  -2  -9   7       58.66       54.15      6.39 o 
  -1  -9   7        4.46       10.88      3.63 o 
   0  -9   7        0.89        5.31      6.32 o 
   1  -9   7        2.12        3.14      3.43 o 
   2  -9   7        4.30        8.02      3.94 o 
  -4  -8   7       84.62       85.05      8.89 o 
  -3  -8   7       18.88       19.38      5.53 o 
  -2  -8   7        5.90        3.18      3.44 o 
  -1  -8   7       58.57       63.53      5.44 o 
   0  -8   7       45.92       53.92      6.84 o 
   1  -8   7        4.68        2.59      4.60 o 
   2  -8   7       16.65       12.01      3.75 o 
   3  -8   7        1.65       -0.15      4.69 o 
  -5  -7   7       18.51       19.31      4.43 o 
  -4  -7   7       50.77       55.07      6.76 o 
  -3  -7   7       30.81       42.90      5.95 o 
  -2  -7   7       13.76       18.24      3.22 o 
  -1  -7   7       69.93       70.69      5.23 o 
   0  -7   7        2.43        8.09      3.35 o 
   1  -7   7        6.96        1.44      3.54 o 
   2  -7   7       25.37       29.69      6.39 o 
   3  -7   7       75.61       87.33      7.36 o 
   4  -7   7        5.66        6.98      5.63 o 
  -6  -6   7        7.59        7.99      4.41 o 
  -5  -6   7       10.13       16.10      4.26 o 
  -4  -6   7       93.09       96.28      5.99 o 
  -3  -6   7        9.36       11.59      3.55 o 
  -2  -6   7        8.87       10.75      3.34 o 
  -1  -6   7       72.41       76.29      5.27 o 
   0  -6   7       38.30       38.16      4.68 o 
   1  -6   7       78.54       82.56      4.90 o 
   2  -6   7       42.94       48.54      5.16 o 
   3  -6   7       25.22       20.99      5.91 o 
   4  -6   7       92.20      107.02      9.57 o 
  -6  -5   7       20.89       19.97      3.90 o 
  -5  -5   7       20.08       22.59      3.33 o 
  -4  -5   7       24.93       25.34      3.20 o 
  -3  -5   7      101.57      104.38      6.49 o 
  -2  -5   7      112.54      116.11      6.06 o 
  -1  -5   7       87.78       84.65      3.78 o 
   0  -5   7       96.10       93.78      4.04 o 
   1  -5   7       64.01       57.97      4.40 o 
   2  -5   7       81.68       69.95      8.34 o 
   3  -5   7       34.05       44.67      6.50 o 
   4  -5   7        0.79       -3.18      4.87 o 
   5  -5   7       25.02       17.60      7.23 o 
  -6  -4   7        0.30       -0.41      2.55 o 
  -5  -4   7       70.41       69.30      4.68 o 
  -4  -4   7      109.81      113.89      5.08 o 
  -3  -4   7       99.53      108.97      4.53 o 
  -2  -4   7        4.13        4.36      3.41 o 
  -1  -4   7      273.99      266.14      8.51 o 
   0  -4   7      203.63      182.45      7.17 o 
   1  -4   7      257.60      251.68      9.83 o 
   2  -4   7       68.51       73.33      5.55 o 
   3  -4   7       81.71       79.52      7.60 o 
   4  -4   7       56.61       51.56     10.56 o 
   5  -4   7       54.82       59.40     10.60 o 
  -7  -3   7       12.05       11.36      3.58 o 
  -6  -3   7       62.41       60.63      4.75 o 
  -5  -3   7       90.91       87.42      4.77 o 
  -4  -3   7       20.50       18.60      2.96 o 
  -3  -3   7       27.88       29.75      3.56 o 
  -2  -3   7       21.95       22.99      4.84 o 
  -1  -3   7       18.22       17.52      4.11 o 
   0  -3   7        1.58        1.39      1.55 o 
   1  -3   7       71.44       78.56      6.61 o 
   2  -3   7       85.35       82.54      6.61 o 
   3  -3   7       91.30       72.67      8.77 o 
   4  -3   7       61.08       66.07      9.35 o 
   5  -3   7        0.21        4.28      6.29 o 
  -7  -2   7       47.95       51.01      5.32 o 
  -6  -2   7        7.33        4.60      3.46 o 
  -5  -2   7       55.43       56.78      3.98 o 
  -4  -2   7      347.22      333.59      7.72 o 
  -3  -2   7       98.41       97.65      3.60 o 
  -2  -2   7       74.69       71.92      4.18 o 
  -1  -2   7       12.61       17.46      1.96 o 
   0  -2   7      132.20      141.47      4.55 o 
   1  -2   7        4.38        3.14      2.90 o 
   2  -2   7       30.64       31.95      7.09 o 
   3  -2   7       58.49       64.35      8.32 o 
   4  -2   7       68.49       83.52     10.12 o 
   5  -2   7       73.95       75.38     10.06 o 
  -7  -1   7        6.32        5.62      3.08 o 
  -6  -1   7       80.36       77.88      5.80 o 
  -5  -1   7       59.58       55.41      3.92 o 
  -4  -1   7        1.75       -0.69      2.34 o 
  -3  -1   7       18.43       18.80      2.82 o 
  -2  -1   7       22.80       24.30      2.25 o 
  -1  -1   7      281.91      293.44      7.27 o 
   0  -1   7      197.72      202.59      7.83 o 
   1  -1   7       52.36       58.20      4.75 o 
   2  -1   7        5.04        4.54      5.13 o 
   3  -1   7       36.00       33.99      8.62 o 
   4  -1   7       14.93       21.30      5.97 o 
   5  -1   7       11.72        3.97      6.07 o 
  -7   0   7       19.06       21.96      4.44 o 
  -6   0   7        2.53        4.82      4.18 o 
  -5   0   7      132.93      142.25      6.44 o 
  -4   0   7      134.25      130.54      5.89 o 
  -3   0   7      146.00      149.16      5.45 o 
  -2   0   7        3.06        3.41      1.15 o 
  -1   0   7      248.94      240.92      5.89 o 
   0   0   7      955.40      966.45     16.03 o 
   1   0   7      852.74      848.66     15.48 o 
   2   0   7        5.36        2.62      2.61 o 
   3   0   7      101.22       94.08      7.02 o 
   4   0   7       33.66       34.06      9.96 o 
   5   0   7       15.23       13.59      6.77 o 
  -7   1   7        5.97        2.95      3.30 o 
  -6   1   7       79.29       67.76      5.37 o 
  -5   1   7       60.25       56.17      4.79 o 
  -4   1   7        1.87        2.81      2.97 o 
  -3   1   7       18.87       17.54      2.05 o 
  -2   1   7       20.92       20.31      1.90 o 
  -1   1   7      286.49      296.51      8.94 o 
   0   1   7      195.81      208.42      7.65 o 
   1   1   7       53.36       59.76      4.59 o 
   2   1   7        4.30        1.91      2.49 o 
   3   1   7       34.29       27.85      4.57 o 
   4   1   7       14.58       18.12      5.96 o 
   5   1   7       11.39       17.01      5.97 o 
  -7   2   7       48.15       53.57      6.12 o 
  -6   2   7        7.55        7.66      3.59 o 
  -5   2   7       55.56       55.51      4.34 o 
  -4   2   7      350.95      350.54      9.41 o 
  -3   2   7       99.48       97.95      3.18 o 
  -2   2   7       74.76       75.22      3.41 o 
  -1   2   7       13.60       19.27      2.89 o 
   0   2   7      136.04      134.67      4.38 o 
   1   2   7        4.32        0.46      2.25 o 
   2   2   7       30.68       31.04      3.34 o 
   3   2   7       57.90       51.14      4.86 o 
   4   2   7       67.06       71.45      6.97 o 
   5   2   7       73.75       90.36      6.98 o 
  -7   3   7       12.24        7.50      5.95 o 
  -6   3   7       63.70       57.85      5.39 o 
  -5   3   7       90.51       81.08      5.78 o 
  -4   3   7       20.07       16.40      3.09 o 
  -3   3   7       29.07       28.28      2.54 o 
  -2   3   7       21.55       26.03      2.37 o 
  -1   3   7       18.68       20.40      2.93 o 
   0   3   7        1.75        1.16      1.46 o 
   1   3   7       73.36       63.94      4.09 o 
   2   3   7       82.66       80.29      3.99 o 
   3   3   7       90.23       94.71      4.80 o 
   4   3   7       61.12       71.26      5.04 o 
   5   3   7        0.22       -3.80      5.27 o 
  -6   4   7        0.34        0.15      4.39 o 
  -5   4   7       70.38       73.62      5.58 o 
  -4   4   7      105.96      115.24      6.18 o 
  -3   4   7      100.94      106.38      5.01 o 
  -2   4   7        4.20        6.28      1.65 o 
  -1   4   7      270.65      262.59      7.38 o 
   0   4   7      206.43      198.85      5.34 o 
   1   4   7      258.38      243.77      6.28 o 
   2   4   7       67.86       70.71      6.66 o 
   3   4   7       82.85       78.03      4.85 o 
   4   4   7       55.76       67.35      6.76 o 
   5   4   7       54.94       48.28      8.72 o 
  -6   5   7       20.83       10.78      7.54 o 
  -5   5   7       19.69       22.82      7.46 o 
  -4   5   7       24.42       24.72      5.00 o 
  -3   5   7       99.51       96.07      7.14 o 
  -2   5   7      111.79      104.12      7.08 o 
  -1   5   7       89.26       78.35      9.02 o 
   0   5   7       95.94       87.84      4.92 o 
   1   5   7       65.13       56.04      4.80 o 
   2   5   7       83.86       86.59      7.65 o 
   3   5   7       33.39       36.40      5.59 o 
   4   5   7        0.74        1.36      3.91 o 
   5   5   7       25.00       23.62      8.85 o 
  -6   6   7        7.57        1.79     11.84 o 
  -5   6   7       10.25        9.24      9.80 o 
  -4   6   7       93.49       97.89     13.40 o 
  -3   6   7        9.85       10.23      3.90 o 
  -2   6   7        9.05        8.79      3.81 o 
  -1   6   7       72.50       68.32      5.81 o 
   0   6   7       39.33       39.01      4.14 o 
   1   6   7       80.00       81.74      7.41 o 
   2   6   7       43.50       46.25      7.03 o 
   3   6   7       25.78       24.71      5.32 o 
   4   6   7       91.10       90.53      8.77 o 
  -5   7   7       18.29       21.31      6.91 o 
  -4   7   7       50.71       39.19      8.43 o 
  -3   7   7       30.73       30.98      5.06 o 
  -2   7   7       14.56       14.54      4.68 o 
  -1   7   7       71.04       60.84      6.13 o 
   0   7   7        2.32        7.57      5.58 o 
   1   7   7        6.62        2.74      3.17 o 
   2   7   7       24.59       18.01      7.89 o 
   3   7   7       75.55       75.71      9.15 o 
   4   7   7        5.71        3.22      4.25 o 
  -4   8   7       83.98       88.06     10.76 o 
  -3   8   7       18.66       16.92      4.82 o 
  -2   8   7        5.82        1.86      3.89 o 
  -1   8   7       58.51       63.48     10.33 o 
   0   8   7       44.47       40.00      7.05 o 
   1   8   7        4.73        1.17      4.80 o 
   2   8   7       16.38       12.83      4.94 o 
   3   8   7        1.47        9.03      5.39 o 
  -3   9   7        5.52       -1.57      8.37 o 
  -2   9   7       58.55       51.19      7.81 o 
  -1   9   7        4.94        3.54      4.62 o 
   0   9   7        0.91       -3.78      3.78 o 
   1   9   7        2.20       -5.29      5.29 o 
   2   9   7        4.39       14.06      5.52 o 
  -1  10   7       23.66       11.00      4.97 o 
   0  10   7       53.60       54.11      7.16 o 
  -3  -9   8       41.36       60.96      7.59 o 
  -2  -9   8        3.51        6.60      3.00 o 
  -1  -9   8       38.65       45.15      5.84 o 
   0  -9   8       11.68       21.36      4.45 o 
   1  -9   8        8.09       11.52      4.09 o 
  -4  -8   8        2.80        1.56      3.91 o 
  -3  -8   8       20.96       20.25      4.66 o 
  -2  -8   8       33.99       35.26      4.29 o 
  -1  -8   8       43.43       49.10      4.99 o 
   0  -8   8        3.51       -4.42      4.42 o 
   1  -8   8       14.81       13.42      5.15 o 
   2  -8   8        2.86        4.02      3.91 o 
  -5  -7   8       11.33       11.61      4.13 o 
  -4  -7   8       69.24       68.73      7.69 o 
  -3  -7   8       19.88       11.43      4.09 o 
  -2  -7   8        5.97       10.31      3.15 o 
  -1  -7   8        9.85       11.18      3.24 o 
   0  -7   8      101.76      102.79      6.10 o 
   1  -7   8      117.28      113.76      7.93 o 
   2  -7   8       30.38       23.33      5.80 o 
   3  -7   8       31.77       35.66      6.29 o 
  -5  -6   8       12.12       13.38      3.41 o 
  -4  -6   8        1.22        4.03      2.94 o 
  -3  -6   8       23.11       27.18      4.05 o 
  -2  -6   8       15.48       17.51      3.43 o 
  -1  -6   8       26.61       23.77      4.15 o 
   0  -6   8       47.60       35.81      3.71 o 
   1  -6   8       31.29       29.20      5.45 o 
   2  -6   8       29.31       33.69      5.73 o 
   3  -6   8       20.61       27.84      5.88 o 
   4  -6   8        7.84       11.86      5.01 o 
  -6  -5   8        0.02        2.98      3.25 o 
  -5  -5   8       47.96       50.46      4.60 o 
  -4  -5   8       83.24       91.13      5.46 o 
  -3  -5   8       78.49       79.96      5.56 o 
  -2  -5   8       48.26       46.13      6.65 o 
  -1  -5   8       62.87       63.82      4.88 o 
   0  -5   8       38.96       36.39      4.22 o 
   1  -5   8       43.03       50.66      5.44 o 
   2  -5   8        0.79        4.40      7.92 o 
   3  -5   8       40.97       38.07      7.84 o 
   4  -5   8       69.66       70.87     10.51 o 
  -6  -4   8       33.51       33.62      3.95 o 
  -5  -4   8       29.99       37.34      3.77 o 
  -4  -4   8       23.80       26.44      3.07 o 
  -3  -4   8       55.13       61.50      5.03 o 
  -2  -4   8       57.39       58.61      4.54 o 
  -1  -4   8       41.99       41.36      5.86 o 
   0  -4   8       26.28       25.34      3.75 o 
   1  -4   8       15.21       11.63      3.79 o 
   2  -4   8      137.92      135.17      8.82 o 
   3  -4   8       51.31       46.05      8.03 o 
   4  -4   8        6.06        6.64      5.22 o 
  -6  -3   8        3.36        4.43      2.71 o 
  -5  -3   8       80.94       80.25      4.66 o 
  -4  -3   8       81.31       82.89      4.44 o 
  -3  -3   8       55.39       54.19      3.51 o 
  -2  -3   8        7.35        7.99      1.93 o 
  -1  -3   8      194.12      196.72      7.28 o 
   0  -3   8      192.80      190.48     12.51 o 
   1  -3   8      225.80      228.79     11.90 o 
   2  -3   8       69.57       79.74      7.23 o 
   3  -3   8       25.16       16.50     15.77 o 
   4  -3   8       83.26       81.08     12.36 o 
   5  -3   8       42.14       39.62      8.67 o 
  -7  -2   8        6.66       11.14      3.88 o 
  -6  -2   8       40.45       44.09      4.31 o 
  -5  -2   8       46.02       45.19      3.69 o 
  -4  -2   8      127.55      128.84      5.21 o 
  -3  -2   8       53.47       57.30      4.23 o 
  -2  -2   8       51.13       50.83      3.94 o 
  -1  -2   8       69.28       67.76      3.37 o 
   0  -2   8       26.55       23.96      2.31 o 
   1  -2   8        4.72        6.53      2.98 o 
   2  -2   8       81.11       89.08      7.68 o 
   3  -2   8       31.04       33.18     10.08 o 
   4  -2   8       11.91        6.58      8.80 o 
   5  -2   8        5.95        3.14      5.16 o 
  -7  -1   8       13.63       11.99      4.28 o 
  -6  -1   8       10.04       10.25      3.48 o 
  -5  -1   8      108.03      111.27      5.14 o 
  -4  -1   8       88.14       84.52      4.98 o 
  -3  -1   8      110.82      108.74      5.23 o 
  -2  -1   8       15.95       12.30      2.20 o 
  -1  -1   8       44.84       41.22      3.37 o 
   0  -1   8      770.29      771.05     16.71 o 
   1  -1   8      166.52      157.99      7.63 o 
   2  -1   8       25.53       15.42      3.44 o 
   3  -1   8       75.19       68.11      7.26 o 
   4  -1   8       65.30       73.37     11.91 o 
   5  -1   8       15.20       16.38      6.38 o 
  -7   0   8       22.79       24.14      4.16 o 
  -6   0   8       16.25       13.46      3.72 o 
  -5   0   8        8.14        9.93      3.05 o 
  -4   0   8        0.39       -0.67      3.66 o 
  -3   0   8       20.54       21.52      1.86 o 
  -2   0   8      170.76      169.90      5.33 o 
  -1   0   8      493.46      507.54      9.03 o 
   0   0   8      223.19      237.40      8.84 o 
   1   0   8       68.21       72.07      5.37 o 
   2   0   8      225.75      207.11      8.71 o 
   3   0   8        0.60        3.33      3.98 o 
   4   0   8        0.15       -2.95      8.59 o 
   5   0   8       19.25       31.32      7.69 o 
  -7   1   8       13.80        8.40      3.63 o 
  -6   1   8       10.05        9.56      3.76 o 
  -5   1   8      107.37      107.07      6.24 o 
  -4   1   8       90.10       81.05      5.19 o 
  -3   1   8      109.93      104.80      4.03 o 
  -2   1   8       15.88       14.92      3.54 o 
  -1   1   8       44.43       41.10      2.90 o 
   0   1   8      774.96      756.44     15.23 o 
   1   1   8      161.92      159.02      7.37 o 
   2   1   8       25.55       19.89      5.51 o 
   3   1   8       75.87       80.09      8.43 o 
   4   1   8       64.29       63.61      8.60 o 
   5   1   8       14.97        5.74     13.14 o 
  -7   2   8        6.88        3.40      3.82 o 
  -6   2   8       39.81       50.23      4.81 o 
  -5   2   8       47.25       45.85      4.47 o 
  -4   2   8      127.71      125.91      7.29 o 
  -3   2   8       55.70       55.92      3.16 o 
  -2   2   8       54.25       53.42      3.90 o 
  -1   2   8       71.71       58.04      4.24 o 
   0   2   8       26.39       23.01      2.23 o 
   1   2   8        5.18        6.99      2.77 o 
   2   2   8       79.21       81.05      5.35 o 
   3   2   8       29.69       31.38      5.45 o 
   4   2   8       11.95       12.92      6.17 o 
   5   2   8        6.04       10.05      7.49 o 
  -6   3   8        3.35        5.27      3.03 o 
  -5   3   8       81.55       86.81      6.84 o 
  -4   3   8       79.45       80.68      5.64 o 
  -3   3   8       57.89       51.88      3.22 o 
  -2   3   8        7.30       13.21      3.00 o 
  -1   3   8      194.50      192.84      6.48 o 
   0   3   8      195.71      188.13      7.33 o 
   1   3   8      223.83      233.33      8.52 o 
   2   3   8       69.44       74.31      8.64 o 
   3   3   8       24.24       24.38      4.82 o 
   4   3   8       82.93       88.50      7.87 o 
   5   3   8       42.43       48.50     10.46 o 
  -6   4   8       34.24       31.99      7.79 o 
  -5   4   8       28.70       24.18      5.33 o 
  -4   4   8       23.94       24.04      3.59 o 
  -3   4   8       53.40       57.16      4.28 o 
  -2   4   8       56.54       62.37      4.44 o 
  -1   4   8       42.03       43.24      3.83 o 
   0   4   8       26.36       29.48      3.87 o 
   1   4   8       16.26       12.14      3.28 o 
   2   4   8      140.69      124.80      8.77 o 
   3   4   8       50.82       48.01      4.93 o 
   4   4   8        6.09        0.89      5.08 o 
  -6   5   8        0.02        8.45     10.64 o 
  -5   5   8       48.13       53.83      6.83 o 
  -4   5   8       82.10       81.14      7.13 o 
  -3   5   8       77.06       75.75      6.80 o 
  -2   5   8       48.34       45.02      5.04 o 
  -1   5   8       64.13       72.43      5.42 o 
   0   5   8       39.56       33.34      3.92 o 
   1   5   8       42.65       40.98      4.29 o 
   2   5   8        0.78       -5.81      6.63 o 
   3   5   8       40.78       43.37      6.13 o 
   4   5   8       69.19       68.58      7.30 o 
  -5   6   8       12.23        8.72      6.40 o 
  -4   6   8        1.24        5.53      5.02 o 
  -3   6   8       24.22       30.94      5.09 o 
  -2   6   8       16.38       28.23      5.07 o 
  -1   6   8       27.85       18.51      4.23 o 
   0   6   8       47.47       43.73      4.03 o 
   1   6   8       30.21       32.63      4.16 o 
   2   6   8       28.80       43.00      7.43 o 
   3   6   8       20.50       28.89      5.86 o 
   4   6   8        7.84        1.17      4.65 o 
  -5   7   8       11.70       11.04      6.64 o 
  -4   7   8       69.35       67.69      9.64 o 
  -3   7   8       19.86       19.10      7.18 o 
  -2   7   8        5.98        5.01      3.54 o 
  -1   7   8        9.99        8.48      5.25 o 
   0   7   8      101.09      105.04      6.99 o 
   1   7   8      116.28      110.64      9.10 o 
   2   7   8       30.39       31.55      5.57 o 
   3   7   8       31.28       45.11      9.25 o 
  -4   8   8        2.79        5.69     12.11 o 
  -3   8   8       20.84       19.39      4.66 o 
  -2   8   8       33.87       34.92      6.94 o 
  -1   8   8       41.92       51.77      7.86 o 
   0   8   8        3.55        0.63      4.12 o 
   1   8   8       14.67        8.30      4.36 o 
   2   8   8        2.84       -6.72      6.72 o 
  -3   9   8       41.70       22.59     11.47 o 
  -2   9   8        3.52        3.59      5.01 o 
  -1   9   8       38.62       39.36      7.30 o 
   0   9   8       11.92        1.94      4.45 o 
   1   9   8        8.20        6.09      4.54 o 
  -2  -9   9       17.80       20.44      4.88 o 
  -1  -9   9        1.08       -2.00      4.57 o 
   0  -9   9        3.19        3.85      3.79 o 
  -3  -8   9       10.87       18.72      6.59 o 
  -2  -8   9       10.37       11.68      3.98 o 
  -1  -8   9       34.53       37.20      6.57 o 
   0  -8   9       88.89       85.41      7.21 o 
   1  -8   9       12.61       11.34      4.81 o 
   2  -8   9        3.77       15.03      5.44 o 
  -4  -7   9        7.74       12.70      5.59 o 
  -3  -7   9       29.80       39.06      5.14 o 
  -2  -7   9       33.55       34.95      4.27 o 
  -1  -7   9       27.39       34.21      4.85 o 
   0  -7   9       13.33       12.82      5.64 o 
   1  -7   9       16.55       18.51      4.49 o 
   2  -7   9       50.42       63.71      7.68 o 
  -5  -6   9       35.69       38.06      4.42 o 
  -4  -6   9       50.84       48.86      5.03 o 
  -3  -6   9        1.99        3.02      3.56 o 
  -2  -6   9        1.65        1.94      3.81 o 
  -1  -6   9       15.78       11.01      3.53 o 
   0  -6   9       56.69       58.79      4.91 o 
   1  -6   9       66.20       63.52      9.06 o 
   2  -6   9       18.43       18.89      8.92 o 
   3  -6   9       52.71       49.17      9.75 o 
  -5  -5   9       14.49       20.58      3.57 o 
  -4  -5   9        7.05       11.51      2.88 o 
  -3  -5   9        1.04        6.51      3.28 o 
  -2  -5   9       15.48       15.67      3.65 o 
  -1  -5   9       16.11        9.12      3.56 o 
   0  -5   9       27.85       25.86      3.92 o 
   1  -5   9       59.93       64.48      6.18 o 
   2  -5   9       20.85        5.82      7.53 o 
   3  -5   9        5.06       -0.06      5.95 o 
   4  -5   9        8.07       10.01     11.69 o 
  -6  -4   9        7.87        7.12      3.24 o 
  -5  -4   9       99.44      104.49      6.01 o 
  -4  -4   9      147.32      147.25      6.57 o 
  -3  -4   9       44.32       52.47      4.86 o 
  -2  -4   9       36.47       43.70      4.38 o 
  -1  -4   9       90.82       91.12      5.86 o 
   0  -4   9      115.32      108.34      6.37 o 
   1  -4   9       50.06       49.13      5.50 o 
   2  -4   9       12.45       12.59      8.15 o 
   3  -4   9       24.46       22.19     13.30 o 
   4  -4   9       25.12       27.51      8.32 o 
  -6  -3   9       11.12       10.67      3.00 o 
  -5  -3   9       61.41       61.44      4.22 o 
  -4  -3   9       25.18       29.94      3.22 o 
  -3  -3   9       37.53       40.80      3.56 o 
  -2  -3   9       97.04       92.43      5.43 o 
  -1  -3   9       65.03       69.66      5.00 o 
   0  -3   9       50.44       43.84      4.98 o 
   1  -3   9       25.66       19.98      3.88 o 
   2  -3   9       43.31       41.74      5.99 o 
   3  -3   9       30.98       38.80     11.64 o 
   4  -3   9       14.09       15.10      7.18 o 
  -6  -2   9        3.12        4.66      3.03 o 
  -5  -2   9       21.48       17.98      3.03 o 
  -4  -2   9       67.09       70.62      4.26 o 
  -3  -2   9      142.09      136.12      6.16 o 
  -2  -2   9        0.84       -1.02      2.30 o 
  -1  -2   9      243.12      250.28      8.12 o 
   0  -2   9      216.89      211.53      9.32 o 
   1  -2   9       66.56       75.43      6.11 o 
   2  -2   9       25.93       16.83      3.58 o 
   3  -2   9       85.61       90.60     14.84 o 
   4  -2   9       32.52       37.28      8.20 o 
  -6  -1   9       23.02       24.18      5.26 o 
  -5  -1   9        0.30       -2.43      2.56 o 
  -4  -1   9       69.06       69.52      4.89 o 
  -3  -1   9      118.18      112.59      4.39 o 
  -2  -1   9       70.23       71.98      4.58 o 
  -1  -1   9      126.09      131.43      5.66 o 
   0  -1   9       45.20       38.20      4.61 o 
   1  -1   9      165.11      151.87      8.06 o 
   2  -1   9      103.77      105.30      6.91 o 
   3  -1   9        3.51        3.04      9.99 o 
   4  -1   9        2.24        0.35      4.69 o 
   5  -1   9       28.70       36.74     10.00 o 
  -6   0   9       50.84       55.30      6.12 o 
  -5   0   9       41.23       33.11      5.41 o 
  -4   0   9      213.25      202.91      8.96 o 
  -3   0   9      322.06      327.85      9.64 o 
  -2   0   9        0.03       -1.36      1.53 o 
  -1   0   9      204.37      206.90      7.54 o 
   0   0   9      236.48      244.86      9.62 o 
   1   0   9      235.28      225.95      9.41 o 
   2   0   9       72.02       62.36      5.57 o 
   3   0   9       19.06       18.27      3.75 o 
   4   0   9       89.06      101.92      8.38 o 
   5   0   9        1.39        7.68      6.27 o 
  -6   1   9       23.16       34.98      5.84 o 
  -5   1   9        0.43        0.69      3.60 o 
  -4   1   9       68.83       70.02      5.64 o 
  -3   1   9      121.83      127.57      6.70 o 
  -2   1   9       69.06       67.10      4.92 o 
  -1   1   9      125.96      116.93      4.04 o 
   0   1   9       45.44       36.16      4.55 o 
   1   1   9      163.95      168.16      8.13 o 
   2   1   9      100.38      110.08      6.79 o 
   3   1   9        3.24        5.89      4.26 o 
   4   1   9        2.27       -1.32      5.60 o 
   5   1   9       29.06       41.38     16.30 o 
  -6   2   9        3.22        5.39      4.08 o 
  -5   2   9       20.13       14.32      3.40 o 
  -4   2   9       69.22       74.43      5.28 o 
  -3   2   9      143.87      138.91      6.58 o 
  -2   2   9        0.83        3.70      3.30 o 
  -1   2   9      244.33      249.64      9.62 o 
   0   2   9      216.31      205.17      8.88 o 
   1   2   9       66.30       76.97      7.70 o 
   2   2   9       26.19       25.20      6.04 o 
   3   2   9       84.96       95.66      9.78 o 
   4   2   9       33.20       32.85      8.93 o 
  -6   3   9       11.46       10.53      4.18 o 
  -5   3   9       60.40       63.21      5.03 o 
  -4   3   9       25.03       25.19      3.42 o 
  -3   3   9       36.73       39.45      4.17 o 
  -2   3   9       98.38       92.75      5.31 o 
  -1   3   9       65.33       57.90      4.22 o 
   0   3   9       50.66       41.70      5.08 o 
   1   3   9       27.29       18.23      3.58 o 
   2   3   9       44.77       44.65      7.56 o 
   3   3   9       30.61       37.08      5.52 o 
   4   3   9       13.96        6.14      4.57 o 
  -6   4   9        7.77       13.06      7.17 o 
  -5   4   9       99.03       95.57      8.21 o 
  -4   4   9      145.28      140.34      8.23 o 
  -3   4   9       45.12       43.20      5.24 o 
  -2   4   9       36.43       42.87      4.10 o 
  -1   4   9       91.30       84.68      5.10 o 
   0   4   9      114.63      117.48      6.15 o 
   1   4   9       51.50       55.17      7.37 o 
   2   4   9       12.34       -0.79      7.20 o 
   3   4   9       24.24       15.24      5.60 o 
   4   4   9       24.96       44.92     11.76 o 
  -5   5   9       14.47       13.89      4.47 o 
  -4   5   9        7.15       13.16      4.47 o 
  -3   5   9        1.02       -3.74      3.74 o 
  -2   5   9       14.89       20.12      3.85 o 
  -1   5   9       16.73       18.04      4.83 o 
   0   5   9       28.09       12.62      3.96 o 
   1   5   9       59.01       63.16      6.73 o 
   2   5   9       19.90       24.36      5.46 o 
   3   5   9        4.97       -1.06      9.77 o 
   4   5   9        8.08       -3.71     12.36 o 
  -5   6   9       35.62       42.80      9.69 o 
  -4   6   9       51.76       55.79      6.42 o 
  -3   6   9        1.72        3.64      3.72 o 
  -2   6   9        1.72       -1.85      3.24 o 
  -1   6   9       15.57       19.16      5.00 o 
   0   6   9       56.19       52.17      5.02 o 
   1   6   9       65.29       67.30      9.89 o 
   2   6   9       18.30       12.94      7.07 o 
   3   6   9       52.84       45.04      6.51 o 
  -4   7   9        7.84        4.80      4.26 o 
  -3   7   9       30.06       43.24      9.61 o 
  -2   7   9       33.11       43.74     10.06 o 
  -1   7   9       26.93       32.17      5.24 o 
   0   7   9       13.36       12.07      4.19 o 
   1   7   9       15.97       10.35      7.08 o 
   2   7   9       49.54       66.45      8.37 o 
  -3   8   9       10.69        6.20      4.02 o 
  -2   8   9       10.46        4.55      7.48 o 
  -1   8   9       34.43       40.46     11.78 o 
   0   8   9       87.20       95.33     10.01 o 
   1   8   9       12.85       26.87      7.31 o 
   2   8   9        3.78        5.25      5.65 o 
  -2   9   9       17.90       18.77      7.45 o 
  -1   9   9        1.23        7.34      5.62 o 
   0   9   9        3.13        1.37      5.13 o 
  -3  -8  10       13.56       13.15      4.71 o 
  -2  -8  10        9.79        4.90      3.58 o 
  -1  -8  10        8.76        7.35      4.33 o 
   0  -8  10        2.20       12.87     10.87 o 
  -4  -7  10       33.96       34.47      5.56 o 
  -3  -7  10       25.84       33.17      4.70 o 
  -2  -7  10        3.24       -0.58      2.76 o 
  -1  -7  10       30.34       30.98      4.80 o 
   0  -7  10      120.62      125.15      8.34 o 
   1  -7  10       10.74       14.08      4.22 o 
   2  -7  10        5.07        0.77      5.69 o 
  -5  -6  10        4.18       14.50      3.85 o 
  -4  -6  10       14.91       21.73      3.94 o 
  -3  -6  10       17.97       23.18      4.50 o 
  -2  -6  10       16.62       13.66      3.58 o 
  -1  -6  10        9.21       11.00      3.48 o 
   0  -6  10        2.76       -1.10      4.15 o 
   1  -6  10       35.01       30.79      6.87 o 
   2  -6  10       25.68       33.06     11.66 o 
  -5  -5  10       89.34       99.74      6.27 o 
  -4  -5  10       16.55       17.09      3.51 o 
  -3  -5  10       22.49       26.70      4.35 o 
  -2  -5  10       23.58       23.19      4.13 o 
  -1  -5  10        6.05       12.39      3.06 o 
   0  -5  10       52.57       61.55      5.49 o 
   1  -5  10       17.08       13.01      5.54 o 
   2  -5  10       11.01       -2.66      7.09 o 
   3  -5  10       22.23        4.98      6.40 o 
  -5  -4  10        3.96       11.52      3.29 o 
  -4  -4  10       17.53       18.62      3.75 o 
  -3  -4  10       79.15       85.90      5.82 o 
  -2  -4  10       52.74       46.79      4.54 o 
  -1  -4  10        5.56        1.03      2.93 o 
   0  -4  10       19.82       19.60      3.49 o 
   1  -4  10       27.90       21.95      4.29 o 
   2  -4  10        0.69        0.51      4.99 o 
   3  -4  10        3.19        0.03      8.74 o 
  -6  -3  10        1.26        6.26      3.88 o 
  -5  -3  10       40.96       46.64      4.46 o 
  -4  -3  10      267.48      259.60      9.50 o 
  -3  -3  10        3.48        4.24      3.94 o 
  -2  -3  10       12.69        7.86      2.76 o 
  -1  -3  10      336.43      366.34     10.64 o 
   0  -3  10       89.93       86.21      5.77 o 
   1  -3  10       41.49       39.71      6.89 o 
   2  -3  10        1.08       -2.58      2.94 o 
   3  -3  10        1.62        1.87      7.84 o 
   4  -3  10       22.50       32.21      7.97 o 
  -6  -2  10        2.61        2.18      3.98 o 
  -5  -2  10       27.28       28.63      3.77 o 
  -4  -2  10       20.28       16.35      3.51 o 
  -3  -2  10       73.41       81.33      5.80 o 
  -2  -2  10       61.36       64.09      4.51 o 
  -1  -2  10       14.66       17.59      3.36 o 
   0  -2  10       37.07       37.95      5.05 o 
   1  -2  10        3.82        5.84      3.38 o 
   2  -2  10       50.27       59.35      6.01 o 
   3  -2  10       14.83       19.21      5.19 o 
   4  -2  10       15.27       24.23      7.60 o 
  -6  -1  10        7.75        6.20      3.65 o 
  -5  -1  10       44.75       44.04      4.72 o 
  -4  -1  10       73.65       78.19      6.29 o 
  -3  -1  10      102.57      103.68      6.03 o 
  -2  -1  10       20.30       24.94      3.05 o 
  -1  -1  10      191.92      191.30      7.07 o 
   0  -1  10      134.26      132.48      7.90 o 
   1  -1  10       88.24       79.12      6.43 o 
   2  -1  10       47.07       41.55      5.07 o 
   3  -1  10       31.27       30.20      6.21 o 
   4  -1  10       54.13       69.07     10.35 o 
  -6   0  10       15.51       20.81      6.55 o 
  -5   0  10        3.12        3.47      3.59 o 
  -4   0  10       47.02       45.74      5.15 o 
  -3   0  10       23.53       31.69      5.93 o 
  -2   0  10      278.56      274.06      9.49 o 
  -1   0  10        6.16        7.59      2.11 o 
   0   0  10        0.27        0.64      3.27 o 
   1   0  10       68.26       69.86      7.17 o 
   2   0  10       57.33       56.17      9.04 o 
   3   0  10        0.27       -2.75      7.73 o 
   4   0  10        0.14       -6.16      6.16 o 
  -6   1  10        7.77        7.16      5.30 o 
  -5   1  10       43.88       51.66      5.85 o 
  -4   1  10       74.48       66.71      5.88 o 
  -3   1  10      103.76       89.16      7.78 o 
  -2   1  10       20.61       12.78      3.78 o 
  -1   1  10      190.22      192.79      8.96 o 
   0   1  10      132.01      127.81      7.64 o 
   1   1  10       86.70       74.50      6.14 o 
   2   1  10       47.40       45.71      6.87 o 
   3   1  10       31.04       33.74      6.83 o 
   4   1  10       54.47       57.59      6.91 o 
  -6   2  10        2.46        7.22      3.64 o 
  -5   2  10       27.37       28.19      5.91 o 
  -4   2  10       19.76       21.92      3.64 o 
  -3   2  10       73.62       78.86      6.26 o 
  -2   2  10       62.45       54.40      4.84 o 
  -1   2  10       14.24       12.98      3.69 o 
   0   2  10       36.91       39.25      4.84 o 
   1   2  10        3.61        7.32      3.34 o 
   2   2  10       51.67       61.83      8.22 o 
   3   2  10       15.05       16.71      5.71 o 
   4   2  10       15.10       10.12      5.43 o 
  -6   3  10        1.24        3.20      3.64 o 
  -5   3  10       40.77       35.72      5.11 o 
  -4   3  10      266.59      277.16     11.38 o 
  -3   3  10        3.36        1.51      4.04 o 
  -2   3  10       12.69       15.14      3.22 o 
  -1   3  10      338.22      319.77     11.62 o 
   0   3  10       90.74       89.09      6.63 o 
   1   3  10       42.59       42.55      7.04 o 
   2   3  10        1.09        2.27     11.94 o 
   3   3  10        1.64       -1.14      4.21 o 
   4   3  10       22.83       27.54     11.61 o 
  -5   4  10        3.96       -4.49      4.49 o 
  -4   4  10       17.17       16.07      4.48 o 
  -3   4  10       78.58       70.37      5.94 o 
  -2   4  10       54.32       59.80      4.61 o 
  -1   4  10        5.89        9.14      2.75 o 
   0   4  10       19.56       20.00      4.86 o 
   1   4  10       27.33       22.84      6.35 o 
   2   4  10        0.95       -0.37      4.96 o 
   3   4  10        3.12       17.55     11.30 o 
  -5   5  10       88.76      103.19      8.91 o 
  -4   5  10       16.98       16.13      5.40 o 
  -3   5  10       21.83       27.53      5.08 o 
  -2   5  10       23.11       26.76      3.63 o 
  -1   5  10        6.19        5.48      2.85 o 
   0   5  10       51.74       46.50      4.65 o 
   1   5  10       16.79       17.65      6.18 o 
   2   5  10       11.12       12.22      5.61 o 
   3   5  10       22.04       21.36      5.96 o 
  -5   6  10        4.02       -3.63      8.90 o 
  -4   6  10       14.98       13.95      4.35 o 
  -3   6  10       18.94       13.87      6.83 o 
  -2   6  10       15.56       16.26      3.55 o 
  -1   6  10        8.91       12.37      4.00 o 
   0   6  10        2.68        2.76      3.65 o 
   1   6  10       34.52       32.54     14.08 o 
   2   6  10       25.81       24.68      7.20 o 
  -4   7  10       34.22       36.98      7.12 o 
  -3   7  10       25.69       29.98      5.43 o 
  -2   7  10        3.33        3.71      3.63 o 
  -1   7  10       30.07       31.89      7.42 o 
   0   7  10      120.22      115.22     11.69 o 
   1   7  10       10.45        9.52      9.45 o 
   2   7  10        4.89        8.82      6.28 o 
  -3   8  10       13.29       14.65      6.04 o 
  -2   8  10        9.96       12.00      4.99 o 
  -1   8  10        8.51        4.93      4.32 o 
   0   8  10        2.19        0.64      4.45 o 
  -3  -7  11       16.19       22.41      3.89 o 
  -2  -7  11        9.00        5.03      3.32 o 
  -1  -7  11       20.06       18.47      8.05 o 
   0  -7  11       16.99       20.22      4.28 o 
   1  -7  11       25.89       18.93      4.77 o 
  -4  -6  11       21.67       29.20      4.65 o 
  -3  -6  11        0.25       -1.27      3.33 o 
  -2  -6  11       13.24        6.63      3.86 o 
  -1  -6  11       39.37       38.83      4.54 o 
   0  -6  11       41.40       34.50      4.46 o 
   1  -6  11        1.22        2.35      3.54 o 
   2  -6  11       26.59       22.64      7.22 o 
  -5  -5  11        1.21        0.85      4.27 o 
  -4  -5  11       12.96       15.15      3.94 o 
  -3  -5  11        5.35       12.90      3.64 o 
  -2  -5  11       11.74        8.01      4.48 o 
  -1  -5  11        1.74        8.28      3.32 o 
   0  -5  11        4.46        9.88      3.24 o 
   1  -5  11       14.91       10.63      7.01 o 
   2  -5  11        9.04        5.16      5.15 o 
  -5  -4  11       86.01       82.21      6.33 o 
  -4  -4  11       29.96       30.15      4.34 o 
  -3  -4  11       14.23        8.66      3.21 o 
  -2  -4  11       69.51       71.54      5.50 o 
  -1  -4  11       31.13       36.58      4.42 o 
   0  -4  11       40.27       45.72      4.85 o 
   1  -4  11        3.60        2.87      4.70 o 
   2  -4  11        6.86        2.08      6.19 o 
   3  -4  11       22.36       33.82      7.00 o 
  -5  -3  11       11.43        5.27      3.39 o 
  -4  -3  11       35.68       47.07      5.70 o 
  -3  -3  11      123.77      126.09      8.40 o 
  -2  -3  11       27.91       22.01      3.39 o 
  -1  -3  11        1.85        2.82      2.92 o 
   0  -3  11       53.09       49.15      4.89 o 
   1  -3  11       13.94       21.04      4.43 o 
   2  -3  11        0.90        4.08      4.45 o 
   3  -3  11        2.54        2.95     12.65 o 
  -6  -2  11        3.81        6.37      4.57 o 
  -5  -2  11       32.11       32.79      6.00 o 
  -4  -2  11      195.89      213.01     11.44 o 
  -3  -2  11        3.86        5.62      5.26 o 
  -2  -2  11       71.04       74.02      7.86 o 
  -1  -2  11       74.06       76.33      5.30 o 
   0  -2  11       40.41       32.50      5.05 o 
   1  -2  11       33.03       41.95      6.19 o 
   2  -2  11       16.14       17.58      4.05 o 
   3  -2  11       23.80       16.75      5.54 o 
  -6  -1  11       15.84       14.51      4.00 o 
  -5  -1  11        2.18        1.32      3.10 o 
  -4  -1  11       39.34       34.04      6.48 o 
  -3  -1  11       40.77       49.33      6.69 o 
  -2  -1  11       22.89       22.61      4.08 o 
  -1  -1  11       31.13       29.41      4.67 o 
   0  -1  11        1.39        0.40      3.53 o 
   1  -1  11       38.53       35.89      5.11 o 
   2  -1  11       23.85       29.39      6.15 o 
   3  -1  11        8.68       40.26     12.44 o 
  -6   0  11       11.36       10.98      4.75 o 
  -5   0  11       46.37       59.08      6.11 o 
  -4   0  11       13.59       12.77      3.77 o 
  -3   0  11       33.16       25.02      5.77 o 
  -2   0  11        0.54        3.27      3.27 o 
  -1   0  11      126.01      130.57      8.10 o 
   0   0  11        7.13       11.01      3.51 o 
   1   0  11      222.29      229.94     11.54 o 
   2   0  11       30.90       32.85      4.89 o 
   3   0  11       91.13      100.72     10.62 o 
  -6   1  11       16.13       11.57      4.07 o 
  -5   1  11        2.25        5.69      3.71 o 
  -4   1  11       38.58       41.02      5.13 o 
  -3   1  11       38.98       43.39      6.32 o 
  -2   1  11       22.21       26.40      3.89 o 
  -1   1  11       30.76       29.87      5.17 o 
   0   1  11        1.57        1.21      3.70 o 
   1   1  11       39.05       29.56      4.43 o 
   2   1  11       24.21       31.72      6.32 o 
   3   1  11        8.75        5.69      8.62 o 
  -6   2  11        3.66        4.05      6.07 o 
  -5   2  11       31.47       28.93      5.78 o 
  -4   2  11      196.42      209.46     11.88 o 
  -3   2  11        3.97        5.79      4.73 o 
  -2   2  11       70.95       68.44      5.43 o 
  -1   2  11       75.21       83.20      8.29 o 
   0   2  11       38.97       43.92      5.22 o 
   1   2  11       33.59       46.23      7.28 o 
   2   2  11       15.83       11.34      5.30 o 
   3   2  11       24.02       28.54      7.16 o 
  -5   3  11       11.43        9.09      4.06 o 
  -4   3  11       36.05       35.79      5.39 o 
  -3   3  11      124.35      106.61      7.37 o 
  -2   3  11       29.28       31.73      4.13 o 
  -1   3  11        1.83        7.31      3.66 o 
   0   3  11       52.66       59.51      5.90 o 
   1   3  11       14.23       21.34     12.34 o 
   2   3  11        0.85        7.02      7.45 o 
   3   3  11        2.60        9.28      6.00 o 
  -5   4  11       85.27       80.92      7.27 o 
  -4   4  11       29.72       31.34      4.93 o 
  -3   4  11       14.52       10.26      3.56 o 
  -2   4  11       69.09       72.28      5.14 o 
  -1   4  11       30.63       30.79      3.82 o 
   0   4  11       40.57       32.61      6.73 o 
   1   4  11        3.75        8.76      5.16 o 
   2   4  11        7.10       10.52      7.27 o 
   3   4  11       23.14       34.51      8.23 o 
  -5   5  11        1.27        0.50      4.62 o 
  -4   5  11       13.16       20.40      4.91 o 
  -3   5  11        5.02       18.72      6.49 o 
  -2   5  11       11.09       10.91      3.76 o 
  -1   5  11        1.80        1.01      3.13 o 
   0   5  11        4.38       -3.48      4.23 o 
   1   5  11       15.31       10.06      8.09 o 
   2   5  11        8.98       -2.07      4.99 o 
  -4   6  11       22.24       14.24      4.94 o 
  -3   6  11        0.23        1.92      3.88 o 
  -2   6  11       13.76       15.19      4.54 o 
  -1   6  11       39.21       39.08      4.86 o 
   0   6  11       41.24       47.45      6.10 o 
   1   6  11        1.18       -1.38      4.58 o 
   2   6  11       26.17       30.71      9.75 o 
  -3   7  11       16.43       14.00      5.90 o 
  -2   7  11        9.12       -0.11      4.81 o 
  -1   7  11       20.03       19.10      5.90 o 
   0   7  11       17.25       24.64      6.74 o 
   1   7  11       26.06       42.38      8.20 o 
  -3  -6  12       21.10       20.07      3.86 o 
  -2  -6  12        3.33       -0.59      3.03 o 
  -1  -6  12        2.90        1.75      3.26 o 
   0  -6  12       29.88       29.17      5.72 o 
  -4  -5  12       13.27       15.66      4.88 o 
  -3  -5  12       17.81       13.58      4.44 o 
  -2  -5  12        1.06       -3.52      3.52 o 
  -1  -5  12       54.68       66.29      6.55 o 
   0  -5  12       24.23       30.01      4.64 o 
   1  -5  12        1.33        1.93      5.21 o 
  -4  -4  12       15.68       13.97      4.49 o 
  -3  -4  12       40.89       38.94      5.82 o 
  -2  -4  12        7.60        3.93      4.94 o 
  -1  -4  12        8.17        3.77      4.25 o 
   0  -4  12       41.27       43.85      4.91 o 
   1  -4  12       30.21       31.85      7.24 o 
   2  -4  12       11.63        4.64      6.30 o 
  -5  -3  12       43.65       48.10      6.50 o 
  -4  -3  12       79.67       86.75      9.83 o 
  -3  -3  12        4.54       10.04      5.86 o 
  -2  -3  12       32.58       24.84      4.74 o 
  -1  -3  12       23.42       27.36      4.76 o 
   0  -3  12       33.17       30.27      4.23 o 
   1  -3  12        0.64       -2.84      3.79 o 
   2  -3  12        7.09        4.85      5.47 o 
  -5  -2  12       10.33        8.55      3.48 o 
  -4  -2  12        6.12        0.06      8.98 o 
  -3  -2  12       59.14       74.63      8.10 o 
  -2  -2  12       10.73       17.20      4.27 o 
  -1  -2  12        1.90       -0.39      3.34 o 
   0  -2  12        2.16        0.42      3.32 o 
   1  -2  12       14.99       20.18      4.18 o 
   2  -2  12        6.74        6.14      4.16 o 
   3  -2  12        3.50        0.89      6.24 o 
  -5  -1  12       69.69       80.00      7.05 o 
  -4  -1  12       12.48       22.09      6.08 o 
  -3  -1  12        9.58       17.12      5.44 o 
  -2  -1  12        5.57        5.81      4.70 o 
  -1  -1  12       15.74       16.63      4.38 o 
   0  -1  12       65.37       70.59      6.70 o 
   1  -1  12       14.75       21.37      5.61 o 
   2  -1  12       20.04       24.21      4.70 o 
   3  -1  12       60.63       58.11     14.53 o 
  -5   0  12        1.17       -3.45      3.45 o 
  -4   0  12       69.51       69.81      7.98 o 
  -3   0  12       11.76        1.45     10.22 o 
  -2   0  12       12.86        5.18      8.34 o 
  -1   0  12        0.15       -0.39      3.48 o 
   0   0  12        3.68        0.69      3.02 o 
   1   0  12       37.22       46.41      5.69 o 
   2   0  12      220.78      218.63     14.68 o 
   3   0  12        5.13       -0.66      5.15 o 
  -5   1  12       69.71       69.49      8.39 o 
  -4   1  12       11.85        8.21      4.90 o 
  -3   1  12        9.48       11.15      4.86 o 
  -2   1  12        5.64        6.94      4.20 o 
  -1   1  12       15.27       12.52      7.66 o 
   0   1  12       65.36       68.28      6.67 o 
   1   1  12       14.77       13.15      6.77 o 
   2   1  12       19.30        8.46      4.82 o 
   3   1  12       61.23       67.95     13.50 o 
  -5   2  12       10.39       12.69      5.11 o 
  -4   2  12        6.37        2.07      4.76 o 
  -3   2  12       58.84       63.32      7.23 o 
  -2   2  12       11.28       14.06      4.75 o 
  -1   2  12        1.89       -2.32      3.04 o 
   0   2  12        2.21       -3.25      3.25 o 
   1   2  12       14.19       19.11      5.54 o 
   2   2  12        7.27        5.90      5.09 o 
   3   2  12        3.53        8.61      5.08 o 
  -5   3  12       44.29       49.50      7.10 o 
  -4   3  12       79.54       73.48      8.01 o 
  -3   3  12        4.57        7.55      4.69 o 
  -2   3  12       32.79       36.25      5.85 o 
  -1   3  12       22.98       21.45      3.95 o 
   0   3  12       33.38       34.58      6.85 o 
   1   3  12        0.61       -2.96      9.55 o 
   2   3  12        7.22       -1.05      5.03 o 
  -4   4  12       15.76       19.42      4.81 o 
  -3   4  12       40.33       38.57      5.01 o 
  -2   4  12        7.59       14.90      6.79 o 
  -1   4  12        8.15        7.98      4.44 o 
   0   4  12       40.21       42.63      7.72 o 
   1   4  12       30.58       27.03      7.34 o 
   2   4  12       11.86       15.26      6.74 o 
  -4   5  12       13.60        7.46      6.62 o 
  -3   5  12       17.72       13.65      4.29 o 
  -2   5  12        0.94       10.86      3.75 o 
  -1   5  12       54.29       60.80      6.96 o 
   0   5  12       24.35       10.13      4.74 o 
   1   5  12        1.32        4.89     11.89 o 
  -3   6  12       22.01       20.38      5.16 o 
  -2   6  12        3.54       -0.17      3.60 o 
  -1   6  12        2.88        5.68      3.31 o 
   0   6  12       30.20       32.99      7.71 o 
  -3  -5  13        4.35        8.16      4.94 o 
  -2  -5  13       21.58       17.65      4.95 o 
  -1  -5  13        5.51        7.12      4.11 o 
   0  -5  13       18.95       15.00      6.58 o 
  -4  -4  13       29.76       33.78      5.74 o 
  -3  -4  13        8.35       11.90      4.59 o 
  -2  -4  13       40.83       43.52      7.60 o 
  -1  -4  13       74.20       66.43      7.01 o 
   0  -4  13       22.01       18.11      4.68 o 
   1  -4  13        2.72        2.19      4.10 o 
  -4  -3  13       24.36       32.67      5.53 o 
  -3  -3  13       66.38       85.61      8.81 o 
  -2  -3  13        7.28       11.04      5.79 o 
  -1  -3  13        4.05        6.50      4.26 o 
   0  -3  13       33.20       25.27      5.17 o 
   1  -3  13       18.83       17.47      4.67 o 
  -4  -2  13       10.24       17.58      6.42 o 
  -3  -2  13       14.20       15.47      5.02 o 
  -2  -2  13        9.22       -5.88      5.88 o 
  -1  -2  13        4.92        5.19      3.59 o 
   0  -2  13       19.50       15.15      4.31 o 
   1  -2  13        2.04        0.05      3.48 o 
   2  -2  13       25.79       17.79      5.75 o 
  -5  -1  13       10.05       15.33      5.65 o 
  -4  -1  13       36.43       42.10      7.31 o 
  -3  -1  13        3.16       12.70      5.38 o 
  -2  -1  13        5.44        0.22      4.60 o 
  -1  -1  13        5.61        6.33      3.84 o 
   0  -1  13       13.03       10.62      4.01 o 
   1  -1  13       60.15       53.75      6.26 o 
   2  -1  13       10.51       21.32      5.84 o 
  -5   0  13       34.88       40.49      7.35 o 
  -4   0  13        2.33       -1.89      4.66 o 
  -3   0  13        3.68       -0.27      6.90 o 
  -2   0  13        1.21        0.23      5.46 o 
  -1   0  13       73.13       62.48      6.65 o 
   0   0  13       75.10       96.15      7.85 o 
   1   0  13       30.41       27.98      6.50 o 
   2   0  13        0.14       -3.01     11.00 o 
  -5   1  13        9.97       17.06      6.92 o 
  -4   1  13       36.92       40.94      6.94 o 
  -3   1  13        3.67        3.71      3.77 o 
  -2   1  13        5.05        1.71      3.73 o 
  -1   1  13        5.59        7.31      3.91 o 
   0   1  13       13.22       14.99      3.90 o 
   1   1  13       59.29       63.84     13.86 o 
   2   1  13       10.29        2.73      5.27 o 
  -4   2  13       10.28       12.59      5.63 o 
  -3   2  13       14.26       20.51      5.48 o 
  -2   2  13        8.92        8.25      4.58 o 
  -1   2  13        4.96       -0.12      4.71 o 
   0   2  13       19.63       21.99      6.32 o 
   1   2  13        2.03       -1.26      7.01 o 
   2   2  13       25.21       19.84      6.65 o 
  -4   3  13       25.01       26.57      7.27 o 
  -3   3  13       65.56       60.32      7.28 o 
  -2   3  13        6.92       15.84      4.56 o 
  -1   3  13        4.05        3.43      3.14 o 
   0   3  13       32.76       44.42      7.56 o 
   1   3  13       19.20       31.20      7.41 o 
  -4   4  13       29.28       26.61      5.91 o 
  -3   4  13        8.32        6.25      6.54 o 
  -2   4  13       40.83       43.92      6.19 o 
  -1   4  13       73.07       80.18      7.86 o 
   0   4  13       21.86       30.23      7.07 o 
   1   4  13        2.68        3.70      5.04 o 
  -3   5  13        4.41        7.71      3.91 o 
  -2   5  13       21.26       29.99      6.88 o 
  -1   5  13        5.43        0.02      3.95 o 
   0   5  13       19.00       38.32      9.83 o 
  -2  -4  14       21.04        6.74      5.59 o 
  -1  -4  14       16.40       18.37      4.87 o 
  -3  -3  14        5.54        7.38      5.35 o 
  -2  -3  14       23.06       28.81     10.58 o 
  -1  -3  14       49.55       57.36      7.04 o 
   0  -3  14        2.46        3.34      4.15 o 
  -3  -2  14       10.11       33.76      6.50 o 
  -2  -2  14        8.01       11.71      5.89 o 
  -1  -2  14       14.82        5.71      3.52 o 
   0  -2  14       27.06       17.86      4.69 o 
  -4  -1  14        2.64        7.47      4.56 o 
  -3  -1  14        2.60        0.01      5.36 o 
  -2  -1  14        8.98       13.41      5.16 o 
  -1  -1  14       17.24       18.16      4.49 o 
   0  -1  14       24.28       29.53      5.35 o 
   1  -1  14       16.90       11.93      6.01 o 
  -4   0  14       18.71       11.78      6.47 o 
  -3   0  14       20.66       35.22      6.51 o 
  -2   0  14       11.36       10.57      4.84 o 
  -1   0  14        4.56        9.33      4.39 o 
   0   0  14       42.68       37.07      6.32 o 
   1   0  14        8.82       10.49      5.39 o 
  -4   1  14        2.83       -0.23      4.47 o 
  -3   1  14        2.63       -2.77      6.70 o 
  -2   1  14        9.20        7.88      4.71 o 
  -1   1  14       16.93       19.09      5.91 o 
   0   1  14       24.40       26.95      6.46 o 
   1   1  14       17.13       20.56      6.77 o 
  -3   2  14       10.28       17.55      5.34 o 
  -2   2  14        7.68       12.84      4.55 o 
  -1   2  14       14.63        6.93      4.54 o 
   0   2  14       27.22       20.94      9.12 o 
  -3   3  14        5.70       17.03      7.02 o 
  -2   3  14       22.79       19.69      5.49 o 
  -1   3  14       49.12       55.59      8.81 o 
   0   3  14        2.53       -0.63      6.13 o 
  -2   4  14       21.12       26.85      7.38 o 
  -1   4  14       16.27       18.11      6.74 o 
                                                 
